# Supplementary material for: MultiGreen: A multiplexing architecture for GreenGate cloning
Source: PLoS One. 2024 Sep 18;19(9):e0306008. doi: 10.1371/journal.pone.0306008 (PMC11410190; doi:10.1371/journal.pone.0306008)
Supplement: S1 Dataset — (ZIP) [file pone.0306008.s002.zip]

Archive with 49 entries (49 files):
- S1_dataset/pGGPK-AG2.gbk
- S1_dataset/pVP076.gbk
- S1_dataset/pVP077.gbk
- S1_dataset/pVP078.gbk
- S1_dataset/pVP079.gbk
- S1_dataset/pVP080.gbk
- S1_dataset/pVP081.gbk
- S1_dataset/pVP082.gbk
- S1_dataset/pVP083.gbk
- S1_dataset/pVP084.gbk
- S1_dataset/pVP085.gbk
- S1_dataset/pVP086.gbk
- S1_dataset/pVP088.gbk
- S1_dataset/pVP089.gbk
- S1_dataset/pVP090.gbk
- S1_dataset/pVP091.gbk
- S1_dataset/pVP096.gbk
- S1_dataset/pVP120.gbk
- S1_dataset/pVP121.gbk
- S1_dataset/pVP122.gbk
- S1_dataset/pVP123.gbk
- S1_dataset/pVP183.gbk
- S1_dataset/pVP184.gbk
- S1_dataset/pVP185.gbk
- S1_dataset/pVP186.gbk
- S1_dataset/pVP224.gbk
- S1_dataset/pVP225.gbk
- S1_dataset/pVP226.gbk
- S1_dataset/pVP227.gbk
- S1_dataset/pVP228.gbk
- S1_dataset/pVP229.gbk
- S1_dataset/pVP230.gbk
- S1_dataset/pVP231.gbk
- S1_dataset/pVP293.gbk
- S1_dataset/pVP294.gbk
- S1_dataset/pVP295.gbk
- S1_dataset/pVP296.gbk
- S1_dataset/pVP297.gbk
- S1_dataset/pVP298.gbk
- S1_dataset/pVP299.gbk
- S1_dataset/pVP300.gbk
- S1_dataset/pVP311.gbk
- S1_dataset/pVP312.gbk
- S1_dataset/pVP313.gbk
- S1_dataset/pVP314.gbk
- S1_dataset/pVP315.gbk
- S1_dataset/pVP316.gbk
- S1_dataset/pVP333.gbk
- S1_dataset/pVP334.gbk
