# Supplementary material for: MultiGreen: A multiplexing architecture for GreenGate cloning
Source: PLoS One. 2024 Sep 18;19(9):e0306008. doi: 10.1371/journal.pone.0306008 (PMC11410190; doi:10.1371/journal.pone.0306008)
Supplement: S1 Dataset — (ZIP) [file pone.0306008.s002.zip › S1_dataset/pGGPK-AG2.gbk]

LOCUS       plasmid                 8359 bp    DNA     circular SYN 25-AUG-2024
DEFINITION  .
ACCESSION   .
VERSION     .
KEYWORDS    .
SOURCE      .
  ORGANISM  .
            .
COMMENT     Annotated with pLannotate v1.2.0
FEATURES             Location/Qualifiers
     CDS             complement(1477..2550)
                     /note="pLannotate"
                     /label="pVS1 RepA"
                     /database="snapgene"
                     /identity="100.0"
                     /match_length="100.0"
                     /fragment="False"
                     /other="CDS"
     CDS             complement(5690..6349)
                     /note="pLannotate"
                     /label="CmR"
                     /database="snapgene"
                     /identity="100.0"
                     /match_length="100.0"
                     /fragment="False"
                     /other="CDS"
     CDS             complement(2979..3608)
                     /note="pLannotate"
                     /label="pVS1 StaA"
                     /database="snapgene"
                     /identity="100.0"
                     /match_length="100.0"
                     /fragment="False"
                     /other="CDS"
     rep_origin      join(8318..8359,1..547)
                     /note="pLannotate"
                     /label="ori"
                     /database="snapgene"
                     /identity="100.0"
                     /match_length="100.0"
                     /fragment="False"
                     /other="rep_origin"
     rep_origin      complement(1217..1411)
                     /note="pLannotate"
                     /label="pVS1 oriV"
                     /database="snapgene"
                     /identity="100.0"
                     /match_length="100.0"
                     /fragment="False"
                     /other="rep_origin"
     misc_feature    complement(733..873)
                     /note="pLannotate"
                     /label="bom"
                     /database="snapgene"
                     /identity="100.0"
                     /match_length="100.0"
                     /fragment="False"
                     /other="misc_feature"
     CDS             6907..7722
                     /note="pLannotate"
                     /label="KanR"
                     /database="snapgene"
                     /identity="99.8"
                     /match_length="100.0"
                     /fragment="False"
                     /other="CDS"
     CDS             complement(5046..5348)
                     /note="pLannotate"
                     /label="ccdB"
                     /database="swissprot"
                     /identity="100.0"
                     /match_length="100.0"
                     /fragment="False"
                     /other="CDS"
     promoter        complement(6403..6433)
                     /note="pLannotate"
                     /label="lac UV5 promoter"
                     /database="snapgene"
                     /identity="100.0"
                     /match_length="100.0"
                     /fragment="False"
                     /other="promoter"
     misc_feature    complement(6590..6614)
                     /note="pLannotate"
                     /label="LB T-DNA repeat"
                     /database="snapgene"
                     /identity="100.0"
                     /match_length="100.0"
                     /fragment="False"
                     /other="misc_feature"
     misc_feature    complement(4939..4963)
                     /note="pLannotate"
                     /label="RB T-DNA repeat"
                     /database="snapgene"
                     /identity="100.0"
                     /match_length="100.0"
                     /fragment="False"
                     /other="misc_feature"
     CDS             7723..8072
                     /note="pLannotate"
                     /label="SmR (fragment)"
                     /database="snapgene"
                     /identity="100.0"
                     /match_length="44.2"
                     /fragment="True"
                     /other="CDS"
     CDS             complement(5353..5511)
                     /note="pLannotate"
                     /label="ccdA (fragment)"
                     /database="swissprot"
                     /identity="98.1"
                     /match_length="73.6"
                     /fragment="True"
                     /other="CDS"
     CDS             complement(4168..4569)
                     /note="pLannotate"
                     /label="Y4CG_SINFN (fragment)"
                     /database="swissprot"
                     /identity="51.5"
                     /match_length="43.9"
                     /fragment="True"
                     /other="CDS"
     misc_feature    complement(6492..6514)
                     /note="pLannotate"
                     /label="MCS (fragment)"
                     /database="snapgene"
                     /identity="100.0"
                     /match_length="40.4"
                     /fragment="True"
                     /other="misc_feature"
     promoter        complement(6350..6379)
                     /note="pLannotate"
                     /label="cat promoter (fragment)"
                     /database="snapgene"
                     /identity="100.0"
                     /match_length="29.1"
                     /fragment="True"
                     /other="promoter"
     CDS             complement(975..1014)
                     /note="pLannotate"
                     /label="rop (fragment)"
                     /database="snapgene"
                     /identity="100.0"
                     /match_length="20.8"
                     /fragment="True"
                     /other="CDS"
ORIGIN
        1 aaaaaaacca ccgctaccag cggtggtttg tttgccggat caagagctac caactctttt
       61 tccgaaggta actggcttca gcagagcgca gataccaaat actgtccttc tagtgtagcc
      121 gtagttaggc caccacttca agaactctgt agcaccgcct acatacctcg ctctgctaat
      181 cctgttacca gtggctgctg ccagtggcga taagtcgtgt cttaccgggt tggactcaag
      241 acgatagtta ccggataagg cgcagcggtc gggctgaacg gggggttcgt gcacacagcc
      301 cagcttggag cgaacgacct acaccgaact gagataccta cagcgtgagc tatgagaaag
      361 cgccacgctt cccgaaggga gaaaggcgga caggtatccg gtaagcggca gggtcggaac
      421 aggagagcgc acgagggagc ttccaggggg aaacgcctgg tatctttata gtcctgtcgg
      481 gtttcgccac ctctgacttg agcgtcgatt tttgtgatgc tcgtcagggg ggcggagcct
      541 atggaaaaac gccagcaacg cggccttttt acggttcctg gccttttgct ggccttttgc
      601 tcacatgttc tttcctgcgt tatcccctga ttctgtggat aaccgtatta ccgcctttga
      661 gtgagctgat accgctcgcc gcagccgaac gaccgagcgc agcgagtcag tgagcgagga
      721 agcggaagag cgcctgatgc ggtattttct ccttacgcat ctgtgcggta tttcacaccg
      781 catatggtgc actctcagta caatctgctc tgatgccgca tagttaagcc agtatacact
      841 ccgctatcgc tacgtgactg ggtcatggct gcgccccgac acccgccaac acccgctgac
      901 gcgccctgac gggcttgtct gctcccggca tccgcttaca gacaagctgt gaccgtctcc
      961 gggagctgca tgtgtcagag gttttcaccg tcatcaccga aacgcgcgag gcagggtgcc
     1021 ttgatgtggg cgccggcggt cgagtggcga cggcgcggct tgtccgcgcc ctggtagatt
     1081 gcctggccgt aggccagcca tttttgagcg gccagcggcc gcgataggcc gacgcgaagc
     1141 ggcggggcgt agggagcgca gcgaccgaag ggtaggcgct ttttgcagct cttcggctgt
     1201 gcgctggcca gacagttatg cacaggccag gcgggtttta agagttttaa taagttttaa
     1261 agagttttag gcggaaaaat cgcctttttt ctcttttata tcagtcactt acatgtgtga
     1321 ccggttccca atgtacggct ttgggttccc aatgtacggg ttccggttcc caatgtacgg
     1381 ctttgggttc ccaatgtacg tgctatccac aggaaagaga gcttttcgac ctttttcccc
     1441 tgctagggca atttgcccta gcatctgctc cgtacattag gaaccggcgg atgcttcgcc
     1501 ctcgatcagg ttgcggtagc gcatgactag gatcgggcca gcctgccccg cctcctcctt
     1561 caaatcgtac tccggcaggt catttgaccc gatcagcttg cgcacggtga aacagaactt
     1621 cttgaactct ccggcgctgc cactgcgttc gtagatcgtc ttgaacaacc atctggcttc
     1681 tgccttgcct gcggcgcggc gtgccaggcg gtagagaaaa cggccgatgc cgggatcgat
     1741 caaaaagtaa tcggggtgaa ccgtcagcac gtccgggttc ttgccttctg tgatctcgcg
     1801 gtacatccaa tcagctagct cgatctcgat gtactccggc cgcccggttt cgctctttac
     1861 gatcttgtag cggctaatca aggcttcacc ctcggatacc gtcaccaggc ggccgttctt
     1921 ggccttcttc gtacgctgca tggcaacgtg cgtggtgttt aaccgaatgc aggtttctac
     1981 caggtcgtct ttctgctttc cgccatcggc tcgccggcag aacttgagta cgtccgcaac
     2041 gtgtggacgg aacacgcggc cgggcttgtc tcccttccct tcccggtatc ggttcatgga
     2101 ttcggttaga tgggaaaccg ccatcagtac caggtcgtaa tcccacacac tggccatgcc
     2161 ggccggccct gcggaaacct ctacgtgccc gtctggaagc tcgtagcgga tcacctcgcc
     2221 agctcgtcgg tcacgcttcg acagacggaa aacggccacg tccatgatgc tgcgactatc
     2281 gcgggtgccc acgtcataga gcatcggaac gaaaaaatct ggttgctcgt cgcccttggg
     2341 cggcttccta atcgacggcg caccggctgc cggcggttgc cgggattctt tgcggattcg
     2401 atcagcggcc gcttgccacg attcaccggg gcgtgcttct gcctcgatgc gttgccgctg
     2461 ggcggcctgc gcggccttca acttctccac caggtcatca cccagcgccg cgccgatttg
     2521 taccgggccg gatggtttgc gaccgctcac gccgattcct cgggcttggg ggttccagtg
     2581 ccattgcagg gccggcagac aacccagccg cttacgcctg gccaaccgcc cgttcctcca
     2641 cacatggggc attccacggc gtcggtgcct ggttgttctt gattttccat gccgcctcct
     2701 ttagccgcta aaattcatct actcatttat tcatttgctc atttactctg gtagctgcgc
     2761 gatgtattca gatagcagct cggtaatggt cttgccttgg cgtaccgcgt acatcttcag
     2821 cttggtgtga tcctccgccg gcaactgaaa gttgacccgc ttcatggctg gcgtgtctgc
     2881 caggctggcc aacgttgcag ccttgctgct gcgtgcgctc ggacggccgg cacttagcgt
     2941 gtttgtgctt ttgctcattt tctctttacc tcattaactc aaatgagttt tgatttaatt
     3001 tcagcggcca gcgcctggac ctcgcgggca gcgtcgccct cgggttctga ttcaagaacg
     3061 gttgtgccgg cggcggcagt gcctgggtag ctcacgcgct gcgtgatacg ggactcaaga
     3121 atgggcagct cgtacccggc cagcgcctcg gcaacctcac cgccgatgcg cgtgcctttg
     3181 atcgcccgcg acacgacaaa ggccgcttgt agccttccat ccgtgacctc aatgcgctgc
     3241 ttaaccagct ccaccaggtc ggcggtggcc catatgtcgt aagggcttgg ctgcaccgga
     3301 atcagcacga agtcggctgc cttgatcgcg gacacagcca agtccgccgc ctggggcgct
     3361 ccgtcgatca ctacgaagtc gcgccggccg atggccttca cgtcgcggtc aatcgtcggg
     3421 cggtcgatgc cgacaacggt tagcggttga tcttcccgca cggccgccca atcgcgggca
     3481 ctgccctggg gatcggaatc gactaacaga acatcggccc cggcgagttg cagggcgcgg
     3541 gctagatggg ttgcgatggt cgtcttgcct gacccgcctt tctggttaag tacagcgata
     3601 accttcatgc gttccccttg cgtatttgtt tatttactca tcgcatcata tacgcagcga
     3661 ccgcatgacg caagctgttt tactcaaata cacatcacct ttttagacgg cggcgctcgg
     3721 tttcttcagc ggccaagctg gccggccagg ccgccagctt ggcatcagac aaaccggcca
     3781 ggatttcatg cagccgcacg gttgagacgt gcgcgggcgg ctcgaacacg tacccggccg
     3841 cgatcatctc cgcctcgatc tcttcggtaa tgaaaaacgg ttcgtcctgg ccgtcctggt
     3901 gcggtttcat gcttgttcct cttggcgttc attctcggcg gccgccaggg cgtcggcctc
     3961 ggtcaatgcg tcctcacgga aggcaccgcg ccgcctggcc tcggtgggcg tcacttcctc
     4021 gctgcgctca agtgcgcggt acagggtcga gcgatgcacg ccaagcagtg cagccgcctc
     4081 tttcacggtg cggccttcct ggtcgatcag ctcgcgggcg tgcgcgatct gtgccggggt
     4141 gagggtaggg cgggggccaa acttcacgcc tcgggccttg gcggcctcgc gcccgctccg
     4201 ggtgcggtcg atgattaggg aacgctcgaa ctcggcaatg ccggcgaaca cggtcaacac
     4261 catgcggccg gccggcgtgg tggtgtcggc ccacggctct gccaggctac gcaggcccgc
     4321 gccggcctcc tggatgcgct cggcaatgtc cagtaggtcg cgggtgctgc gggccaggcg
     4381 gtctagcctg gtcactgtca caacgtcgcc agggcgtagg tggtcaagca tcctggccag
     4441 ctccgggcgg tcgcgcctgg tgccggtgat cttctcggaa aacagcttgg tgcagccggc
     4501 cgcgtgcagt tcggcccgtt ggttggtcaa gtcctggtcg tcggtgctga cgcgggcata
     4561 gcccagcagg ccagcggcgg cgctcttgtt catggcgtaa tgtctccggt tctagtcgca
     4621 agtattctac tttatgcgac taaaacacgc gacaagaaaa cgccaggaaa agggcagggc
     4681 ggcagcctgt cgcgtaactt aggacttgtg cgacatgtcg ttttcagaag agggctgcac
     4741 tgaacgtcag aagccgactg cactatagca gcggaggggt tggatcaaag tactttaaag
     4801 tactttaaag tactttaaag tactttgatc ccgaggggaa ccctgtggtt ggcatgcaca
     4861 tacaaatgga cgaacggata aaccttttca cgccctttta aatatccgat tattctaata
     4921 aacgctcttt tctcttaggt ttacccgcca atatatcctg tcaaacactg atagtttaaa
     4981 ctgaaggcgg gaaacgacaa tctgatccaa gctcaagcta agcttacctt gagaccgtcg
     5041 acttatattc cccagaacat caggttaatg gcgtttttga tgtcattttc gcggtggctg
     5101 agatcagcca cttcttcccc gataacggaa accggcacac tggccatatc ggtggtcatc
     5161 atgcgccagc tttcatcccc gatatgcacc accgggtaaa gttcacggga gactttatct
     5221 gacagcagac gtgcactggc cagggggatc accatccgtc gcccgggcgt gtcaataata
     5281 tcactctgta catccacaaa cagacgataa cggctctctc ttttataggt gtaaacctta
     5341 aactgcattt caccagcccc tgttctcgtc agcaaaagag ccgttcattt caataaaccg
     5401 ggcgacctca gccatccctt cctgattttc cgctttccag cgttcggcac gcagacgacg
     5461 ggcttcattc tgcatggttg tgcttaccag accggagata ttgacatcat atatgccttg
     5521 agcaactgat agctgtcgct gtcaactgtc actgtaatac gctgcttcat agcatacctc
     5581 tttttgacat acttcgggta tacatatcag tatatattct tataccgcaa aaatcagcgc
     5641 gcaaatacgc atactgttat ctggctttta gtaagccgga tccacgcgtt tacgccccgc
     5701 cctgccactc atcgcagtac tgttgtaatt cattaagcat tctgccgaca tggaagccat
     5761 cacaaacggc atgatgaacc tgaatcgcca gcggcatcag caccttgtcg ccttgcgtat
     5821 aatatttgcc catggtgaaa acgggggcga agaagttgtc catattggcc acgtttaaat
     5881 caaaactggt gaaactcacc cagggattgg ctgagacgaa aaacatattc tcaataaacc
     5941 ctttagggaa ataggccagg ttttcaccgt aacacgccac atcttgcgaa tatatgtgta
     6001 gaaactgccg gaaatcgtcg tggtattcac tccagagcga tgaaaacgtt tcagtttgct
     6061 catggaaaac ggtgtaacaa gggtgaacac tatcccatat caccagctca ccgtctttca
     6121 ttgccatacg gaattccgga tgagcattca tcaggcgggc aagaatgtga ataaaggccg
     6181 gataaaactt gtgcttattt ttctttacgg tctttaaaaa ggccgtaata tccagctgaa
     6241 cggtctggtt ataggtacat tgagcaactg actgaaatgc ctcaaaatgt tctttacgat
     6301 gccattggga tatatcaacg gtggtatatc cagtgatttt tttctccatt ttagcttcct
     6361 tagctcctga aaatctcgac ggatcctaac tcaaaatcca cacattatac gagccggaag
     6421 cataaagtgt aaagcctggg gtgcctaatg cggccgcggt ctcagtatct gcaggcatgc
     6481 gacgtcgggc cctctagagg atccccgggt accgcgaatt caattcggcg ttaattcagt
     6541 acattaaaaa cgtccgcaat gtgttattaa gttgtctaag cgtcaatttg tttacaccac
     6601 aatatatcct gccaccagcc agccaacagc tccccgaccg gcagctcggc acaaaatcac
     6661 cactcgatac aggcagccca tcagtccggg acggcgtcag cgggagagcc gttgtaaggc
     6721 ggcagacttt gctcatgtta ccgatgctat tcggaagaac ggcaactaag ctgccgggtt
     6781 tgaaacacgg atgatctcgc ggagggtagc atgttgattg taacgatgac agagcgttgc
     6841 tgcctgtgat ccagatcatg aacaataaaa ctgtctgctt acataaacag taatacaagg
     6901 ggtgttatga gccatattca acgggaaacg tcttgctcta ggccgcgatt aaattccaac
     6961 atggatgctg atttatatgg gtataaatgg gctcgcgata atgtcgggca atcaggtgcg
     7021 acaatctatc gattgtatgg gaagcccgat gcgccagagt tgtttctgaa acatggcaaa
     7081 ggtagcgttg ccaatgatgt tacagatgag atggtcagac taaactggct gacggaattt
     7141 atgcctcttc cgaccatcaa gcattttatc cgtactcctg atgatgcatg gttactcacc
     7201 actgcgatcc ccgggaaaac agcattccag gtattagaag aatatcctga ttcaggtgaa
     7261 aatattgttg atgcgctggc agtgttcctg cgccggttgc attcgattcc tgtttgtaat
     7321 tgtcctttta acagcgatcg cgtatttcgt ctcgctcagg cgcaatcacg aatgaataac
     7381 ggtttggttg atgcgagtga ttttgatgac gagcgtaatg gctggcctgt tgaacaagtc
     7441 tggaaagaaa tgcataaact tttgccattc tcaccggatt cagtcgtcac tcatggtgat
     7501 ttctcacttg ataaccttat ttttgacgag gggaaattaa taggttgtat tgatgttgga
     7561 cgagtcggaa tcgcagaccg ataccaggat cttgccatcc tatggaactg cctcggtgag
     7621 ttttctcctt cattacagaa acggcttttt caaaaatatg gtattgataa tcctgatatg
     7681 aataaattgc agtttcattt gatgctcgat gagtttttct aacagcggcg gaggaactct
     7741 ttgatccggt tcctgaacag gatctatttg aggcgctaaa tgaaacctta acgctatgga
     7801 actcgccgcc cgactgggct ggcgatgagc gaaatgtagt gcttacgttg tcccgcattt
     7861 ggtacagcgc agtaaccggc aaaatcgcgc cgaaggatgt cgctgccgac tgggcaatgg
     7921 agcgcctgcc ggcccagtat cagcccgtca tacttgaagc tagacaggct tatcttggac
     7981 aagaagaaga tcgcttggcc tcgcgcgcag atcagttgga agaatttgtc cactacgtga
     8041 aaggcgagat caccaaggta gtcggcaaat aatgtctagc tagaaattcg ttcaagccga
     8101 cgccgcttcg cggcgcggct taactcaagc gttagatgca ctaagcacat aattgctcac
     8161 agccaaacta tcaggtcaag tctgctttta ttatttttaa gcgtgcataa taagccctac
     8221 acaaattggg agatatatca tgcatgacca aaatccctta acgtgagttt tcgttccact
     8281 gagcgtcaga ccccgtagaa aagatcaaag gatcttcttg agatcctttt tttctgcgcg
     8341 taatctgctg cttgcaaac
//
