# Supplementary material for: MultiGreen: A multiplexing architecture for GreenGate cloning
Source: PLoS One. 2024 Sep 18;19(9):e0306008. doi: 10.1371/journal.pone.0306008 (PMC11410190; doi:10.1371/journal.pone.0306008)
Supplement: S1 Dataset — (ZIP) [file pone.0306008.s002.zip › S1_dataset/pVP077.gbk]

LOCUS       plasmid                 8212 bp    DNA     circular SYN 25-AUG-2024
DEFINITION  .
ACCESSION   .
VERSION     .
KEYWORDS    .
SOURCE      .
  ORGANISM  .
            .
COMMENT     Annotated with pLannotate v1.2.0
FEATURES             Location/Qualifiers
     CDS             4459..5532
                     /note="pLannotate"
                     /label="pVS1 RepA"
                     /database="snapgene"
                     /identity="100.0"
                     /match_length="100.0"
                     /fragment="False"
                     /other="CDS"
     CDS             3401..4030
                     /note="pLannotate"
                     /label="pVS1 StaA"
                     /database="snapgene"
                     /identity="100.0"
                     /match_length="100.0"
                     /fragment="False"
                     /other="CDS"
     rep_origin      5598..5792
                     /note="pLannotate"
                     /label="pVS1 oriV"
                     /database="snapgene"
                     /identity="100.0"
                     /match_length="100.0"
                     /fragment="False"
                     /other="rep_origin"
     misc_feature    6136..6276
                     /note="pLannotate"
                     /label="bom"
                     /database="snapgene"
                     /identity="100.0"
                     /match_length="100.0"
                     /fragment="False"
                     /other="misc_feature"
     CDS             complement(7295..8082)
                     /note="pLannotate"
                     /label="SmR (fragment)"
                     /database="snapgene"
                     /identity="100.0"
                     /match_length="99.5"
                     /fragment="True"
                     /other="CDS"
     CDS             1661..1963
                     /note="pLannotate"
                     /label="ccdB"
                     /database="swissprot"
                     /identity="100.0"
                     /match_length="100.0"
                     /fragment="False"
                     /other="CDS"
     CDS             660..1341
                     /note="pLannotate"
                     /label="CmR (fragment)"
                     /database="snapgene"
                     /identity="99.1"
                     /match_length="100.1"
                     /fragment="True"
                     /other="CDS"
     rep_origin      complement(6462..7049)
                     /note="pLannotate"
                     /label="ori"
                     /database="snapgene"
                     /identity="99.8"
                     /match_length="100.0"
                     /fragment="False"
                     /other="rep_origin"
     promoter        576..606
                     /note="pLannotate"
                     /label="lac UV5 promoter"
                     /database="snapgene"
                     /identity="100.0"
                     /match_length="100.0"
                     /fragment="False"
                     /other="promoter"
     misc_feature    395..419
                     /note="pLannotate"
                     /label="LB T-DNA repeat"
                     /database="snapgene"
                     /identity="100.0"
                     /match_length="100.0"
                     /fragment="False"
                     /other="misc_feature"
     misc_feature    2046..2070
                     /note="pLannotate"
                     /label="RB T-DNA repeat"
                     /database="snapgene"
                     /identity="100.0"
                     /match_length="100.0"
                     /fragment="False"
                     /other="misc_feature"
     CDS             1498..1656
                     /note="pLannotate"
                     /label="ccdA (fragment)"
                     /database="swissprot"
                     /identity="98.1"
                     /match_length="73.6"
                     /fragment="True"
                     /other="CDS"
     promoter        complement(113..136)
                     /note="pLannotate"
                     /label="Pc promoter (fragment)"
                     /database="snapgene"
                     /identity="100.0"
                     /match_length="82.8"
                     /fragment="True"
                     /other="promoter"
     CDS             2440..2841
                     /note="pLannotate"
                     /label="Y4CG_SINFN (fragment)"
                     /database="swissprot"
                     /identity="51.5"
                     /match_length="43.9"
                     /fragment="True"
                     /other="CDS"
     misc_feature    495..517
                     /note="pLannotate"
                     /label="MCS (fragment)"
                     /database="snapgene"
                     /identity="100.0"
                     /match_length="40.4"
                     /fragment="True"
                     /other="misc_feature"
     promoter        630..659
                     /note="pLannotate"
                     /label="cat promoter (fragment)"
                     /database="snapgene"
                     /identity="100.0"
                     /match_length="29.1"
                     /fragment="True"
                     /other="promoter"
     CDS             5995..6034
                     /note="pLannotate"
                     /label="rop (fragment)"
                     /database="snapgene"
                     /identity="100.0"
                     /match_length="20.8"
                     /fragment="True"
                     /other="CDS"
     CDS             complement(8093..8149)
                     /note="pLannotate"
                     /label="GmR (fragment)"
                     /database="snapgene"
                     /identity="96.5"
                     /match_length="10.7"
                     /fragment="True"
                     /other="CDS"
ORIGIN
        1 aaaaaaacag tcataacaag ccatgaaaac cgccactgcg ccgttaccac cgctgcgttc
       61 ggtcaaggtt ctggaccagt tgcgtgagcg catacgctac ttgcattaca gcttacgaac
      121 cgaacaggct tatgtccact gggttcgtgc ccgaattgat cacaggcagc aacgctctgt
      181 catcgttaca atcaacatgc taccctccgc gagatcatcc gtgtttcaaa cccggcagct
      241 tagttgccgt tcttccgaat agcatcggta acatgagcaa agtctgccgc cttacaacgg
      301 ctctcccgct gacgccgtcc cggactgatg ggctgcctgt atcgagtggt gattttgtgc
      361 cgagctgccg gtcggggagc tgttggctgg ctggtggcag gatatattgt ggtgtaaaca
      421 aattgacgct tagacaactt aataacacat tgcggacgtt tttaatgtac tgaattaacg
      481 ccgaattgaa ttcgcggtac ccggggatcc tctagagggc ccgacgtcgc atgcctgcag
      541 atactgagac cgcggccgca ttaggcaccc caggctttac actttatgct tccggctcgt
      601 ataatgtgtg gattttgagt taggatccgt cgagattttc aggagctaag gaagctaaaa
      661 tggagaaaaa aatcactgga tataccaccg ttgatatatc ccaatggcat cgtaaagaac
      721 attttgaggc atttcagtca gttgctcaat gtacctataa ccagaccgtt cagctggata
      781 ttacggcctt tttaaagacc gtaaagaaaa ataagcacaa gttttatccg gcctttattc
      841 acattcttgc ccgcctgatg aatgctcatc cggaattccg tatggcaatg aaagacggtg
      901 agctggtgat atgggatagt gttcaccctt gttacaccgt tttccatgag caaactgaaa
      961 cgttttcatc gctctggagt gaataccacg acgatttccg gcagtttcta cacatatatt
     1021 cgcaagatgt ggcgtgttac ggtgaaaacc tggcctattt ccctaaaggg tttattgaga
     1081 atatgttttt agtctcagcc aatccctggg tgagtttcac cagttttgat ttaaacgtgg
     1141 ccaatatgga caacttcttc gcccccgttt tcaccatggg caaatattat acgcaaggcg
     1201 acaaggtgct gatgccgctg gcgattcagg ttcatcatgc cgtttgtgat ggcttccatg
     1261 tcggcagaat gcttaatgaa ttacaacagt actgcgatga gtggcagggc ggggcgtaaa
     1321 cgcgtggatc cggcttacta aaagccagat aacagtatgc gtatttgcgc gctgattttt
     1381 gcggtataag aatatatact gatatgtata cccgaagtat gtcaaaaaga ggtatgctat
     1441 gaagcagcgt attacagtga cagttgacag cgacagctat cagttgctca aggcatatat
     1501 gatgtcaata tctccggtct ggtaagcaca accatgcaga atgaagcccg tcgtctgcgt
     1561 gccgaacgct ggaaagcgga aaatcaggaa gggatggctg aggtcgcccg gtttattgaa
     1621 atgaacggct cttttgctga cgagaacagg ggctggtgaa atgcagttta aggtttacac
     1681 ctataaaaga gagagccgtt atcgtctgtt tgtggatgta cagagtgata ttattgacac
     1741 gcccgggcga cggatggtga tccccctggc cagtgcacgt ctgctgtcag ataaagtctc
     1801 ccgtgaactt tacccggtgg tgcatatcgg ggatgaaagc tggcgcatga tgaccaccga
     1861 tatggccagt gtgccggttt ccgttatcgg ggaagaagtg gctgatctca gccaccgcga
     1921 aaatgacatc aaaaacgcca ttaacctgat gttctgggga atataagtcg acggtctcaa
     1981 ggtaagctta gcttgagctt ggatcagatt gtcgtttccc gccttcagtt taaactatca
     2041 gtgtttgaca ggatatattg gcgggtaaac ctaagagaaa agagcgttta ttagaataat
     2101 cggatattta aaagggcgtg aaaaggttta tccgttcgtc catttgtatg tgcatgccaa
     2161 ccacagggtt cccctcggga tcaaagtact ttaaagtact ttaaagtact ttaaagtact
     2221 ttgatccaac ccctccgctg ctatagtgca gtcggcttct gacgttcagt gcagccctct
     2281 tctgaaaacg acatgtcgca caagtcctaa gttacgcgac aggctgccgc cctgcccttt
     2341 tcctggcgtt ttcttgtcgc gtgttttagt cgcataaagt agaatacttg cgactagaac
     2401 cggagacatt acgccatgaa caagagcgcc gccgctggcc tgctgggcta tgcccgcgtc
     2461 agcaccgacg accaggactt gaccaaccaa cgggccgaac tgcacgcggc cggctgcacc
     2521 aagctgtttt ccgagaagat caccggcacc aggcgcgacc gcccggagct ggccaggatg
     2581 cttgaccacc tacgccctgg cgacgttgtg acagtgacca ggctagaccg cctggcccgc
     2641 agcacccgcg acctactgga cattgccgag cgcatccagg aggccggcgc gggcctgcgt
     2701 agcctggcag agccgtgggc cgacaccacc acgccggccg gccgcatggt gttgaccgtg
     2761 ttcgccggca ttgccgagtt cgagcgttcc ctaatcatcg accgcacccg gagcgggcgc
     2821 gaggccgcca aggcccgagg cgtgaagttt ggcccccgcc ctaccctcac cccggcacag
     2881 atcgcgcacg cccgcgagct gatcgaccag gaaggccgca ccgtgaaaga ggcggctgca
     2941 ctgcttggcg tgcatcgctc gaccctgtac cgcgcacttg agcgcagcga ggaagtgacg
     3001 cccaccgagg ccaggcggcg cggtgccttc cgtgaggacg cattgaccga ggccgacgcc
     3061 ctggcggccg ccgagaatga acgccaagag gaacaagcat gaaaccgcac caggacggcc
     3121 aggacgaacc gtttttcatt accgaagaga tcgaggcgga gatgatcgcg gccgggtacg
     3181 tgttcgagcc gcccgcgcac gtatcaaccg tgcggctgca tgaaatcctg gccggtttgt
     3241 ctgatgccaa gctggcggcc tggccggcca gcttggccgc tgaagaaacc gagcgccgcc
     3301 gtctaaaaag gtgatgtgta tttgagtaaa acagcttgcg tcatgcggtc gctgcgtata
     3361 tgatgcgatg agtaaataaa caaatacgca aggggaacgc atgaaggtta tcgctgtact
     3421 taaccagaaa ggcgggtcag gcaagacgac catcgcaacc catctagccc gcgccctgca
     3481 actcgccggg gccgatgttc tgttagtcga ttccgatccc cagggcagtg cccgcgattg
     3541 ggcggccgtg cgggaagatc aaccgctaac cgttgtcggc atcgaccgcc cgacgattga
     3601 ccgcgacgtg aaggccatcg gccggcgcga cttcgtagtg atcgacggag cgccccaggc
     3661 ggcggacttg gctgtgtccg cgatcaaggc agccgacttc gtgctgattc cggtgcagcc
     3721 aagcccttac gacatatggg ccaccgccga cctggtggag ctggttaagc agcgcattga
     3781 ggtcacggat ggaaggctac aagcggcctt tgtcgtgtcg cgggcgatca aaggcacgcg
     3841 catcggcggt gaggttgccg aggcgctggc cgggtacgag ctgcccattc ttgagtcccg
     3901 tatcacgcag cgcgtgagct acccaggcac tgccgccgcc ggcacaaccg ttcttgaatc
     3961 agaacccgag ggcgacgctg cccgcgaggt ccaggcgctg gccgctgaaa ttaaatcaaa
     4021 actcatttga gttaatgagg taaagagaaa atgagcaaaa gcacaaacac gctaagtgcc
     4081 ggccgtccga gcgcacgcag cagcaaggct gcaacgttgg ccagcctggc agacacgcca
     4141 gccatgaagc gggtcaactt tcagttgccg gcggaggatc acaccaagct gaagatgtac
     4201 gcggtacgcc aaggcaagac cattaccgag ctgctatctg aatacatcgc gcagctacca
     4261 gagtaaatga gcaaatgaat aaatgagtag atgaatttta gcggctaaag gaggcggcat
     4321 ggaaaatcaa gaacaaccag gcaccgacgc cgtggaatgc cccatgtgtg gaggaacggg
     4381 cggttggcca ggcgtaagcg gctgggttgt ctgccggccc tgcaatggca ctggaacccc
     4441 caagcccgag gaatcggcgt gagcggtcgc aaaccatccg gcccggtaca aatcggcgcg
     4501 gcgctgggtg atgacctggt ggagaagttg aaggccgcgc aggccgccca gcggcaacgc
     4561 atcgaggcag aagcacgccc cggtgaatcg tggcaagcgg ccgctgatcg aatccgcaaa
     4621 gaatcccggc aaccgccggc agccggtgcg ccgtcgatta ggaagccgcc caagggcgac
     4681 gagcaaccag attttttcgt tccgatgctc tatgacgtgg gcacccgcga tagtcgcagc
     4741 atcatggacg tggccgtttt ccgtctgtcg aagcgtgacc gacgagctgg cgaggtgatc
     4801 cgctacgagc ttccagacgg gcacgtagag gtttccgcag ggccggccgg catggccagt
     4861 gtgtgggatt acgacctggt actgatggcg gtttcccatc taaccgaatc catgaaccga
     4921 taccgggaag ggaagggaga caagcccggc cgcgtgttcc gtccacacgt tgcggacgta
     4981 ctcaagttct gccggcgagc cgatggcgga aagcagaaag acgacctggt agaaacctgc
     5041 attcggttaa acaccacgca cgttgccatg cagcgtacga agaaggccaa gaacggccgc
     5101 ctggtgacgg tatccgaggg tgaagccttg attagccgct acaagatcgt aaagagcgaa
     5161 accgggcggc cggagtacat cgagatcgag ctagctgatt ggatgtaccg cgagatcaca
     5221 gaaggcaaga acccggacgt gctgacggtt caccccgatt actttttgat cgatcccggc
     5281 atcggccgtt ttctctaccg cctggcacgc cgcgccgcag gcaaggcaga agccagatgg
     5341 ttgttcaaga cgatctacga acgcagtggc agcgccggag agttcaagaa gttctgtttc
     5401 accgtgcgca agctgatcgg gtcaaatgac ctgccggagt acgatttgaa ggaggaggcg
     5461 gggcaggctg gcccgatcct agtcatgcgc taccgcaacc tgatcgaggg cgaagcatcc
     5521 gccggttcct aatgtacgga gcagatgcta gggcaaattg ccctagcagg ggaaaaaggt
     5581 cgaaaagctc tctttcctgt ggatagcacg tacattggga acccaaagcc gtacattggg
     5641 aaccggaacc cgtacattgg gaacccaaag ccgtacattg ggaaccggtc acacatgtaa
     5701 gtgactgata taaaagagaa aaaaggcgat ttttccgcct aaaactcttt aaaacttatt
     5761 aaaactctta aaacccgcct ggcctgtgca taactgtctg gccagcgcac agccgaagag
     5821 ctgcaaaaag cgcctaccct tcggtcgctg cgctccctac gccccgccgc ttcgcgtcgg
     5881 cctatcgcgg ccgctggccg ctcaaaaatg gctggcctac ggccaggcaa tctaccaggg
     5941 cgcggacaag ccgcgccgtc gccactcgac cgccggcgcc cacatcaagg caccctgcct
     6001 cgcgcgtttc ggtgatgacg gtgaaaacct ctgacacatg cagctcccgg agccggtcac
     6061 agcttgtctg taagcggatg ccgggagcag acaagcccgt cagggcgcgt cagcgggtgt
     6121 tggcgggtgt cggggcgcag ccatgaccca gtcacgtagc gatagcggag tgtatactgg
     6181 cttaactatg cggcatcaga gcagattgta ctgagagtgc accatatgcg gtgtgaaata
     6241 ccgcacagat gcgtaaggag aaaataccgc atcaggcgct cttccgcttc ctcgctcact
     6301 gactcgctgc gctcggtcgt tcggctgcgg cgagcggtat cagctcactc aaaggcggta
     6361 atacggttat ccacagaatc aggggataac gcaggaaaga acatgtgagc aaaaggccag
     6421 caaaaggcca ggaaccgtaa aaaggccgcg ttgctggcgt ttttccatag gctccgcccc
     6481 cctgacgagc atcacaaaaa tcgacgctca agtcagaggt ggcgaaaccc gacaggacta
     6541 taaagatacc aggcgtttcc ccctggaagc tccctcgtgc gctctcctgt tccgaccctg
     6601 ccgcttaccg gatacctgtc cgcctttctc ccttcgggaa gcgtggcgct ttctcatagc
     6661 tcacgctgta ggtatctcag ttcggtgtag gtcgttcgct ccaagctggg ctgtgtgcac
     6721 gaaccccccg ttcagcccga ccgctgcgcc ttatccggta actatcgtct tgagtccaac
     6781 ccggtaagac acgacttatc gccactggca gcagccactg gtaacaggat tagcagagcg
     6841 aggtatgtag gcggtgctac agagttcttg aagtggtggc ctaactacgg ctacactaga
     6901 aggacagtat ttggtatctg cgctctgctg aagccagtta ccttcggaaa aagagttggt
     6961 agctcttgat ccggcaaaca aaccaccgct ggtagcggtg gttttttgtt tgcaagcagc
     7021 agattacgcg cagaaaaaaa ggatctcaag aagatccttt gatcttttct acggggtctg
     7081 acgctcagtg gaacgaaaac tcacgttaag ggattttggt catgcatgat atatctccca
     7141 atttgtgtag ggcttattat gcacgcttaa aaataataaa agcagacttg acctgatagt
     7201 ttggctgtga gcaattatgt gcttagtgca tctaacgctt gagttaagcc gcgccgcgaa
     7261 gcggcgtcgg cttgaacgaa tttctagcta gacattattt gccgactacc ttggtgatct
     7321 cgcctttcac gtagtggaca aattcttcca actgatctgc gcgcgaggcc aagcgatctt
     7381 cttcttgtcc aagataagcc tgtctagctt caagtatgac gggctgatac tgggccggca
     7441 ggcgctccat tgcccagtcg gcagcgacat ccttcggcgc gattttgccg gttactgcgc
     7501 tgtaccaaat gcgggacaac gtaagcacta catttcgctc atcgccagcc cagtcgggcg
     7561 gcgagttcca tagcgttaag gtttcattta gcgcctcaaa tagatcctgt tcaggaaccg
     7621 gatcaaagag ttcctccgcc gctggaccta ccaaggcaac gctatgttct cttgcttttg
     7681 tcagcaagat agccagatca atgtcgatcg tggctggctc gaagatacct gcaagaatgt
     7741 cattgcgctg ccattctcca aattgcagtt cgcgcttagc tggataacgc cacggaatga
     7801 tgtcgtcgtg cacaacaatg gtgacttcta cagcgcggag aatctcgctc tctccagggg
     7861 aagccgaagt ttccaaaagg tcgttgatca aagctcgccg cgttgtttca tcaagcctta
     7921 cggtcaccgt aaccagcaaa tcaatatcac tgtgtggctt caggccgcca tccactgcgg
     7981 agccgtacaa atgtacggcc agcaacgtcg gttcgagatg gcgctcgatg acgccaacta
     8041 cctctgatag ttgagtcgat acttcggcga tcaccgcttc ccccatgatg tttaactttg
     8101 ttttagggcg actgccctgc tgcgtaacat cgttgctgct ccataacatc aaacatcgac
     8161 ccacggcgta acgcgcttgc tgcttggatg cccgaggcat agactgtacc cc
//
