# Supplementary material for: MultiGreen: A multiplexing architecture for GreenGate cloning
Source: PLoS One. 2024 Sep 18;19(9):e0306008. doi: 10.1371/journal.pone.0306008 (PMC11410190; doi:10.1371/journal.pone.0306008)
Supplement: S1 Dataset — (ZIP) [file pone.0306008.s002.zip › S1_dataset/pVP083.gbk]

LOCUS       plasmid                 8230 bp    DNA     circular SYN 25-AUG-2024
DEFINITION  .
ACCESSION   .
VERSION     .
KEYWORDS    .
SOURCE      .
  ORGANISM  .
            .
COMMENT     Annotated with pLannotate v1.2.0
FEATURES             Location/Qualifiers
     CDS             complement(1951..3024)
                     /note="pLannotate"
                     /label="pVS1 RepA"
                     /database="snapgene"
                     /identity="100.0"
                     /match_length="100.0"
                     /fragment="False"
                     /other="CDS"
     CDS             complement(3453..4082)
                     /note="pLannotate"
                     /label="pVS1 StaA"
                     /database="snapgene"
                     /identity="100.0"
                     /match_length="100.0"
                     /fragment="False"
                     /other="CDS"
     rep_origin      complement(1691..1885)
                     /note="pLannotate"
                     /label="pVS1 oriV"
                     /database="snapgene"
                     /identity="100.0"
                     /match_length="100.0"
                     /fragment="False"
                     /other="rep_origin"
     misc_feature    complement(1207..1347)
                     /note="pLannotate"
                     /label="bom"
                     /database="snapgene"
                     /identity="100.0"
                     /match_length="100.0"
                     /fragment="False"
                     /other="misc_feature"
     CDS             join(7631..8230,1..188)
                     /note="pLannotate"
                     /label="SmR (fragment)"
                     /database="snapgene"
                     /identity="100.0"
                     /match_length="99.5"
                     /fragment="True"
                     /other="CDS"
     CDS             complement(5531..5833)
                     /note="pLannotate"
                     /label="ccdB"
                     /database="swissprot"
                     /identity="100.0"
                     /match_length="100.0"
                     /fragment="False"
                     /other="CDS"
     CDS             complement(6153..6834)
                     /note="pLannotate"
                     /label="CmR (fragment)"
                     /database="snapgene"
                     /identity="99.1"
                     /match_length="100.1"
                     /fragment="True"
                     /other="CDS"
     rep_origin      434..1021
                     /note="pLannotate"
                     /label="ori"
                     /database="snapgene"
                     /identity="99.8"
                     /match_length="100.0"
                     /fragment="False"
                     /other="rep_origin"
     promoter        complement(6888..6918)
                     /note="pLannotate"
                     /label="lac UV5 promoter"
                     /database="snapgene"
                     /identity="100.0"
                     /match_length="100.0"
                     /fragment="False"
                     /other="promoter"
     misc_feature    complement(7082..7106)
                     /note="pLannotate"
                     /label="LB T-DNA repeat"
                     /database="snapgene"
                     /identity="100.0"
                     /match_length="100.0"
                     /fragment="False"
                     /other="misc_feature"
     misc_feature    complement(5413..5437)
                     /note="pLannotate"
                     /label="RB T-DNA repeat"
                     /database="snapgene"
                     /identity="100.0"
                     /match_length="100.0"
                     /fragment="False"
                     /other="misc_feature"
     CDS             complement(5838..5996)
                     /note="pLannotate"
                     /label="ccdA (fragment)"
                     /database="swissprot"
                     /identity="98.1"
                     /match_length="73.6"
                     /fragment="True"
                     /other="CDS"
     promoter        7365..7388
                     /note="pLannotate"
                     /label="Pc promoter (fragment)"
                     /database="snapgene"
                     /identity="100.0"
                     /match_length="82.8"
                     /fragment="True"
                     /other="promoter"
     CDS             complement(4642..5043)
                     /note="pLannotate"
                     /label="Y4CG_SINFN (fragment)"
                     /database="swissprot"
                     /identity="51.5"
                     /match_length="43.9"
                     /fragment="True"
                     /other="CDS"
     misc_feature    complement(6984..7006)
                     /note="pLannotate"
                     /label="MCS (fragment)"
                     /database="snapgene"
                     /identity="100.0"
                     /match_length="40.4"
                     /fragment="True"
                     /other="misc_feature"
     promoter        complement(6835..6864)
                     /note="pLannotate"
                     /label="cat promoter (fragment)"
                     /database="snapgene"
                     /identity="100.0"
                     /match_length="29.1"
                     /fragment="True"
                     /other="promoter"
     CDS             complement(1449..1488)
                     /note="pLannotate"
                     /label="rop (fragment)"
                     /database="snapgene"
                     /identity="100.0"
                     /match_length="20.8"
                     /fragment="True"
                     /other="CDS"
     CDS             7564..7620
                     /note="pLannotate"
                     /label="GmR (fragment)"
                     /database="snapgene"
                     /identity="96.5"
                     /match_length="10.7"
                     /fragment="True"
                     /other="CDS"
ORIGIN
        1 tcgcgccgaa ggatgtcgct gccgactggg caatggagcg cctgccggcc cagtatcagc
       61 ccgtcatact tgaagctaga caggcttatc ttggacaaga agaagatcgc ttggcctcgc
      121 gcgcagatca gttggaagaa tttgtccact acgtgaaagg cgagatcacc aaggtagtcg
      181 gcaaataatg tctagctaga aattcgttca agccgacgcc gcttcgcggc gcggcttaac
      241 tcaagcgtta gatgcactaa gcacataatt gctcacagcc aaactatcag gtcaagtctg
      301 cttttattat ttttaagcgt gcataataag ccctacacaa attgggagat atatcatgca
      361 tgaccaaaat cccttaacgt gagttttcgt tccactgagc gtcagacccc gtagaaaaga
      421 tcaaaggatc ttcttgagat cctttttttc tgcgcgtaat ctgctgcttg caaacaaaaa
      481 accaccgcta ccagcggtgg tttgtttgcc ggatcaagag ctaccaactc tttttccgaa
      541 ggtaactggc ttcagcagag cgcagatacc aaatactgtc cttctagtgt agccgtagtt
      601 aggccaccac ttcaagaact ctgtagcacc gcctacatac ctcgctctgc taatcctgtt
      661 accagtggct gctgccagtg gcgataagtc gtgtcttacc gggttggact caagacgata
      721 gttaccggat aaggcgcagc ggtcgggctg aacggggggt tcgtgcacac agcccagctt
      781 ggagcgaacg acctacaccg aactgagata cctacagcgt gagctatgag aaagcgccac
      841 gcttcccgaa gggagaaagg cggacaggta tccggtaagc ggcagggtcg gaacaggaga
      901 gcgcacgagg gagcttccag ggggaaacgc ctggtatctt tatagtcctg tcgggtttcg
      961 ccacctctga cttgagcgtc gatttttgtg atgctcgtca ggggggcgga gcctatggaa
     1021 aaacgccagc aacgcggcct ttttacggtt cctggccttt tgctggcctt ttgctcacat
     1081 gttctttcct gcgttatccc ctgattctgt ggataaccgt attaccgcct ttgagtgagc
     1141 tgataccgct cgccgcagcc gaacgaccga gcgcagcgag tcagtgagcg aggaagcgga
     1201 agagcgcctg atgcggtatt ttctccttac gcatctgtgc ggtatttcac accgcatatg
     1261 gtgcactctc agtacaatct gctctgatgc cgcatagtta agccagtata cactccgcta
     1321 tcgctacgtg actgggtcat ggctgcgccc cgacacccgc caacacccgc tgacgcgccc
     1381 tgacgggctt gtctgctccc ggcatccgct tacagacaag ctgtgaccgg ctccgggagc
     1441 tgcatgtgtc agaggttttc accgtcatca ccgaaacgcg cgaggcaggg tgccttgatg
     1501 tgggcgccgg cggtcgagtg gcgacggcgc ggcttgtccg cgccctggta gattgcctgg
     1561 ccgtaggcca gccatttttg agcggccagc ggccgcgata ggccgacgcg aagcggcggg
     1621 gcgtagggag cgcagcgacc gaagggtagg cgctttttgc agctcttcgg ctgtgcgctg
     1681 gccagacagt tatgcacagg ccaggcgggt tttaagagtt ttaataagtt ttaaagagtt
     1741 ttaggcggaa aaatcgcctt ttttctcttt tatatcagtc acttacatgt gtgaccggtt
     1801 cccaatgtac ggctttgggt tcccaatgta cgggttccgg ttcccaatgt acggctttgg
     1861 gttcccaatg tacgtgctat ccacaggaaa gagagctttt cgaccttttt cccctgctag
     1921 ggcaatttgc cctagcatct gctccgtaca ttaggaaccg gcggatgctt cgccctcgat
     1981 caggttgcgg tagcgcatga ctaggatcgg gccagcctgc cccgcctcct ccttcaaatc
     2041 gtactccggc aggtcatttg acccgatcag cttgcgcacg gtgaaacaga acttcttgaa
     2101 ctctccggcg ctgccactgc gttcgtagat cgtcttgaac aaccatctgg cttctgcctt
     2161 gcctgcggcg cggcgtgcca ggcggtagag aaaacggccg atgccgggat cgatcaaaaa
     2221 gtaatcgggg tgaaccgtca gcacgtccgg gttcttgcct tctgtgatct cgcggtacat
     2281 ccaatcagct agctcgatct cgatgtactc cggccgcccg gtttcgctct ttacgatctt
     2341 gtagcggcta atcaaggctt caccctcgga taccgtcacc aggcggccgt tcttggcctt
     2401 cttcgtacgc tgcatggcaa cgtgcgtggt gtttaaccga atgcaggttt ctaccaggtc
     2461 gtctttctgc tttccgccat cggctcgccg gcagaacttg agtacgtccg caacgtgtgg
     2521 acggaacacg cggccgggct tgtctccctt cccttcccgg tatcggttca tggattcggt
     2581 tagatgggaa accgccatca gtaccaggtc gtaatcccac acactggcca tgccggccgg
     2641 ccctgcggaa acctctacgt gcccgtctgg aagctcgtag cggatcacct cgccagctcg
     2701 tcggtcacgc ttcgacagac ggaaaacggc cacgtccatg atgctgcgac tatcgcgggt
     2761 gcccacgtca tagagcatcg gaacgaaaaa atctggttgc tcgtcgccct tgggcggctt
     2821 cctaatcgac ggcgcaccgg ctgccggcgg ttgccgggat tctttgcgga ttcgatcagc
     2881 ggccgcttgc cacgattcac cggggcgtgc ttctgcctcg atgcgttgcc gctgggcggc
     2941 ctgcgcggcc ttcaacttct ccaccaggtc atcacccagc gccgcgccga tttgtaccgg
     3001 gccggatggt ttgcgaccgc tcacgccgat tcctcgggct tgggggttcc agtgccattg
     3061 cagggccggc agacaaccca gccgcttacg cctggccaac cgcccgttcc tccacacatg
     3121 gggcattcca cggcgtcggt gcctggttgt tcttgatttt ccatgccgcc tcctttagcc
     3181 gctaaaattc atctactcat ttattcattt gctcatttac tctggtagct gcgcgatgta
     3241 ttcagatagc agctcggtaa tggtcttgcc ttggcgtacc gcgtacatct tcagcttggt
     3301 gtgatcctcc gccggcaact gaaagttgac ccgcttcatg gctggcgtgt ctgccaggct
     3361 ggccaacgtt gcagccttgc tgctgcgtgc gctcggacgg ccggcactta gcgtgtttgt
     3421 gcttttgctc attttctctt tacctcatta actcaaatga gttttgattt aatttcagcg
     3481 gccagcgcct ggacctcgcg ggcagcgtcg ccctcgggtt ctgattcaag aacggttgtg
     3541 ccggcggcgg cagtgcctgg gtagctcacg cgctgcgtga tacgggactc aagaatgggc
     3601 agctcgtacc cggccagcgc ctcggcaacc tcaccgccga tgcgcgtgcc tttgatcgcc
     3661 cgcgacacga caaaggccgc ttgtagcctt ccatccgtga cctcaatgcg ctgcttaacc
     3721 agctccacca ggtcggcggt ggcccatatg tcgtaagggc ttggctgcac cggaatcagc
     3781 acgaagtcgg ctgccttgat cgcggacaca gccaagtccg ccgcctgggg cgctccgtcg
     3841 atcactacga agtcgcgccg gccgatggcc ttcacgtcgc ggtcaatcgt cgggcggtcg
     3901 atgccgacaa cggttagcgg ttgatcttcc cgcacggccg cccaatcgcg ggcactgccc
     3961 tggggatcgg aatcgactaa cagaacatcg gccccggcga gttgcagggc gcgggctaga
     4021 tgggttgcga tggtcgtctt gcctgacccg cctttctggt taagtacagc gataaccttc
     4081 atgcgttccc cttgcgtatt tgtttattta ctcatcgcat catatacgca gcgaccgcat
     4141 gacgcaagct gttttactca aatacacatc acctttttag acggcggcgc tcggtttctt
     4201 cagcggccaa gctggccggc caggccgcca gcttggcatc agacaaaccg gccaggattt
     4261 catgcagccg cacggttgat acgtgcgcgg gcggctcgaa cacgtacccg gccgcgatca
     4321 tctccgcctc gatctcttcg gtaatgaaaa acggttcgtc ctggccgtcc tggtgcggtt
     4381 tcatgcttgt tcctcttggc gttcattctc ggcggccgcc agggcgtcgg cctcggtcaa
     4441 tgcgtcctca cggaaggcac cgcgccgcct ggcctcggtg ggcgtcactt cctcgctgcg
     4501 ctcaagtgcg cggtacaggg tcgagcgatg cacgccaagc agtgcagccg cctctttcac
     4561 ggtgcggcct tcctggtcga tcagctcgcg ggcgtgcgcg atctgtgccg gggtgagggt
     4621 agggcggggg ccaaacttca cgcctcgggc cttggcggcc tcgcgcccgc tccgggtgcg
     4681 gtcgatgatt agggaacgct cgaactcggc aatgccggcg aacacggtca acaccatgcg
     4741 gccggccggc gtggtggtgt cggcccacgg ctctgccagg ctacgcaggc ccgcgccggc
     4801 ctcctggatg cgctcggcaa tgtccagtag gtcgcgggtg ctgcgggcca ggcggtctag
     4861 cctggtcact gtcacaacgt cgccagggcg taggtggtca agcatcctgg ccagctccgg
     4921 gcggtcgcgc ctggtgccgg tgatcttctc ggaaaacagc ttggtgcagc cggccgcgtg
     4981 cagttcggcc cgttggttgg tcaagtcctg gtcgtcggtg ctgacgcggg catagcccag
     5041 caggccagcg gcggcgctct tgttcatggc gtaatgtctc cggttctagt cgcaagtatt
     5101 ctactttatg cgactaaaac acgcgacaag aaaacgccag gaaaagggca gggcggcagc
     5161 ctgtcgcgta acttaggact tgtgcgacat gtcgttttca gaagagggct gcactgaacg
     5221 tcagaagccg actgcactat agcagcggag gggttggatc aaagtacttt aaagtacttt
     5281 aaagtacttt aaagtacttt gatcccgagg ggaaccctgt ggttggcatg cacatacaaa
     5341 tggacgaacg gataaacctt ttcacgccct tttaaatatc cgattattct aataaacgct
     5401 cttttctctt aggtttaccc gccaatatat cctgtcaaac actgatagtt taaactgaag
     5461 gcgggaaacg acaatctgat ccaagctcaa gctaagcttc gtctcaacta accttgagac
     5521 cgtcgactta tattccccag aacatcaggt taatggcgtt tttgatgtca ttttcgcggt
     5581 ggctgagatc agccacttct tccccgataa cggaaaccgg cacactggcc atatcggtgg
     5641 tcatcatgcg ccagctttca tccccgatat gcaccaccgg gtaaagttca cgggagactt
     5701 tatctgacag cagacgtgca ctggccaggg ggatcaccat ccgtcgcccg ggcgtgtcaa
     5761 taatatcact ctgtacatcc acaaacagac gataacggct ctctctttta taggtgtaaa
     5821 ccttaaactg catttcacca gcccctgttc tcgtcagcaa aagagccgtt catttcaata
     5881 aaccgggcga cctcagccat cccttcctga ttttccgctt tccagcgttc ggcacgcaga
     5941 cgacgggctt cattctgcat ggttgtgctt accagaccgg agatattgac atcatatatg
     6001 ccttgagcaa ctgatagctg tcgctgtcaa ctgtcactgt aatacgctgc ttcatagcat
     6061 acctcttttt gacatacttc gggtatacat atcagtatat attcttatac cgcaaaaatc
     6121 agcgcgcaaa tacgcatact gttatctggc ttttagtaag ccggatccac gcgtttacgc
     6181 cccgccctgc cactcatcgc agtactgttg taattcatta agcattctgc cgacatggaa
     6241 gccatcacaa acggcatgat gaacctgaat cgccagcggc atcagcacct tgtcgccttg
     6301 cgtataatat ttgcccatgg tgaaaacggg ggcgaagaag ttgtccatat tggccacgtt
     6361 taaatcaaaa ctggtgaaac tcacccaggg attggctgag actaaaaaca tattctcaat
     6421 aaacccttta gggaaatagg ccaggttttc accgtaacac gccacatctt gcgaatatat
     6481 gtgtagaaac tgccggaaat cgtcgtggta ttcactccag agcgatgaaa acgtttcagt
     6541 ttgctcatgg aaaacggtgt aacaagggtg aacactatcc catatcacca gctcaccgtc
     6601 tttcattgcc atacggaatt ccggatgagc attcatcagg cgggcaagaa tgtgaataaa
     6661 ggccggataa aacttgtgct tatttttctt tacggtcttt aaaaaggccg taatatccag
     6721 ctgaacggtc tggttatagg tacattgagc aactgactga aatgcctcaa aatgttcttt
     6781 acgatgccat tgggatatat caacggtggt atatccagtg atttttttct ccattttagc
     6841 ttccttagct cctgaaaatc tcgacggatc ctaactcaaa atccacacat tatacgagcc
     6901 ggaagcataa agtgtaaagc ctggggtgcc taatgcggcc gcggtctcag tatagagacg
     6961 ctgcaggcat gcgacgtcgg gccctctaga ggatccccgg gtaccgcgaa ttcaattcgg
     7021 cgttaattca gtacattaaa aacgtccgca atgtgttatt aagttgtcta agcgtcaatt
     7081 tgtttacacc acaatatatc ctgccaccag ccagccaaca gctccccgac cggcagctcg
     7141 gcacaaaatc accactcgat acaggcagcc catcagtccg ggacggcgtc agcgggagag
     7201 ccgttgtaag gcggcagact ttgctcatgt taccgatgct attcggaaga acggcaacta
     7261 agctgccggg tttgaaacac ggatgatctc gcggagggta gcatgttgat tgtaacgatg
     7321 acagagcgtt gctgcctgtg atcaattcgg gcacgaaccc agtggacata agcctgttcg
     7381 gttcgtaagc tgtaatgcaa gtagcgtatg cgctcacgca actggtccag aaccttgacc
     7441 gaacgcagcg gtggtaacgg cgcagtggcg gttttcatgg cttgttatga ctgttttttt
     7501 ggggtacagt ctatgcctcg ggcatccaag cagcaagcgc gttacgccgt gggtcgatgt
     7561 ttgatgttat ggagcagcaa cgatgttacg cagcagggca gtcgccctaa aacaaagtta
     7621 aacatcatgg gggaagcggt gatcgccgaa gtatcgactc aactatcaga ggtagttggc
     7681 gtcatcgagc gccatctcga accgacgttg ctggccgtac atttgtacgg ctccgcagtg
     7741 gatggcggcc tgaagccaca cagtgatatt gatttgctgg ttacggtgac cgtaaggctt
     7801 gatgaaacaa cgcggcgagc tttgatcaac gaccttttgg aaacttcggc ttcccctgga
     7861 gagagcgaga ttctccgcgc tgtagaagtc accattgttg tgcacgacga catcattccg
     7921 tggcgttatc cagctaagcg cgaactgcaa tttggagaat ggcagcgcaa tgacattctt
     7981 gcaggtatct tcgagccagc cacgatcgac attgatctgg ctatcttgct gacaaaagca
     8041 agagaacata gcgttgcctt ggtaggtcca gcggcggagg aactctttga tccggttcct
     8101 gaacaggatc tatttgaggc gctaaatgaa accttaacgc tatggaactc gccgcccgac
     8161 tgggctggcg atgagcgaaa tgtagtgctt acgttgtccc gcatttggta cagcgcagta
     8221 accggcaaaa
//
