# Supplementary material for: MultiGreen: A multiplexing architecture for GreenGate cloning
Source: PLoS One. 2024 Sep 18;19(9):e0306008. doi: 10.1371/journal.pone.0306008 (PMC11410190; doi:10.1371/journal.pone.0306008)
Supplement: S1 Dataset — (ZIP) [file pone.0306008.s002.zip › S1_dataset/pVP084.gbk]

LOCUS       plasmid                 3510 bp    DNA     circular SYN 25-AUG-2024
DEFINITION  .
ACCESSION   .
VERSION     .
KEYWORDS    .
SOURCE      .
  ORGANISM  .
            .
COMMENT     Annotated with pLannotate v1.2.0
FEATURES             Location/Qualifiers
     CDS             120..782
                     /note="pLannotate"
                     /label="NFCP_MONEF"
                     /database="swissprot"
                     /identity="100.0"
                     /match_length="100.0"
                     /fragment="False"
                     /other="CDS"
     promoter        1359..1463
                     /note="pLannotate"
                     /label="AmpR promoter"
                     /database="snapgene"
                     /identity="100.0"
                     /match_length="100.0"
                     /fragment="False"
                     /other="promoter"
     CDS             1464..2324
                     /note="pLannotate"
                     /label="AmpR"
                     /database="snapgene"
                     /identity="99.5"
                     /match_length="100.0"
                     /fragment="False"
                     /other="CDS"
     rep_origin      2495..3083
                     /note="pLannotate"
                     /label="ori"
                     /database="snapgene"
                     /identity="99.8"
                     /match_length="100.0"
                     /fragment="False"
                     /other="rep_origin"
     promoter        3407..3437
                     /note="pLannotate"
                     /label="lac promoter"
                     /database="snapgene"
                     /identity="100.0"
                     /match_length="100.0"
                     /fragment="False"
                     /other="promoter"
     protein_bind    3371..3392
                     /note="pLannotate"
                     /label="CAP binding site"
                     /database="snapgene"
                     /identity="100.0"
                     /match_length="100.0"
                     /fragment="False"
                     /other="protein_bind"
     misc_feature    16..37
                     /note="pLannotate"
                     /label="BioBrick prefix"
                     /database="snapgene"
                     /identity="100.0"
                     /match_length="100.0"
                     /fragment="False"
                     /other="misc_feature"
     misc_feature    789..809
                     /note="pLannotate"
                     /label="BioBrick suffix"
                     /database="snapgene"
                     /identity="100.0"
                     /match_length="100.0"
                     /fragment="False"
                     /other="misc_feature"
     promoter        3475..3493
                     /note="pLannotate"
                     /label="SP6 promoter"
                     /database="snapgene"
                     /identity="100.0"
                     /match_length="100.0"
                     /fragment="False"
                     /other="promoter"
     promoter        complement(850..868)
                     /note="pLannotate"
                     /label="T7 promoter"
                     /database="snapgene"
                     /identity="100.0"
                     /match_length="100.0"
                     /fragment="False"
                     /other="promoter"
     protein_bind    3445..3461
                     /note="pLannotate"
                     /label="lac operator"
                     /database="snapgene"
                     /identity="100.0"
                     /match_length="100.0"
                     /fragment="False"
                     /other="protein_bind"
     CDS             870..1022
                     /note="pLannotate"
                     /label="lacZα (fragment)"
                     /database="snapgene"
                     /identity="100.0"
                     /match_length="87.9"
                     /fragment="True"
                     /other="CDS"
     misc_feature    complement(1028..1127)
                     /note="pLannotate"
                     /label="bom (fragment)"
                     /database="snapgene"
                     /identity="100.0"
                     /match_length="70.9"
                     /fragment="True"
                     /other="misc_feature"
     promoter        44..72
                     /note="pLannotate"
                     /label="J23119 promoter (fragment)"
                     /database="snapgene"
                     /identity="96.6"
                     /match_length="82.9"
                     /fragment="True"
                     /other="promoter"
     CDS             3266..3358
                     /note="pLannotate"
                     /label="lacI (fragment)"
                     /database="snapgene"
                     /identity="100.0"
                     /match_length="8.6"
                     /fragment="True"
                     /other="CDS"
     CDS             complement(1229..1264)
                     /note="pLannotate"
                     /label="rop (fragment)"
                     /database="snapgene"
                     /identity="100.0"
                     /match_length="18.8"
                     /fragment="True"
                     /other="CDS"
     misc_feature    81..99
                     /note="pLannotate"
                     /label="rrnG antiterminator (fragment)"
                     /database="snapgene"
                     /identity="100.0"
                     /match_length="27.1"
                     /fragment="True"
                     /other="misc_feature"
ORIGIN
        1 taggacctag agacggaatt cgcggccgct tctagagttt acggctagct cagtcctagg
       61 tacaatgcta gctactagag gctctttaac aatttatcat gactaatagg aggtaacaga
      121 tgtccgttat cgcaacccag atgacgtaca aagtttatat gtcgggcacc gtgaatggtc
      181 attattttga agtcgaaggt gatggcaaag gtcgtccgta tgaaggcgaa cagaccgtca
      241 aactgaccgt gacgaaaggc ggtccgctgc cgtttgcatg ggatattctg agtccgcagt
      301 gccaatacgg ttccattccg ttcaccaaat atccggaaga tatcccggac tacgtcaaac
      361 agagctttcc ggaaggtttc acgtgggaac gcattatgaa ctttgaagat ggcgctgtgt
      421 gcaccgtttc aaacgacagc tctatccaag gcaactgctt cacgtatcat gtgaaatttt
      481 cgggtctgaa cttcccgccg aatggcccgg ttatgcagaa gaaaacccaa ggttgggaac
      541 cgcacagtga acgtctgttt gcgcgcggcg gtatgctgat cggcaacaat ttcatggccc
      601 tgaaactgga aggcggtggc cattatctgt gtgaatttaa aaccacgtac aaagcgaaaa
      661 aaccagtgaa aatgccgggt tatcattacg ttgatcgtaa actggacgtc acgaaccaca
      721 ataaagacta tacctcagtt gaacagtgtg aaatcagcat cgcacgcaag ccggtggtcg
      781 cctaataata ctagtagcgg ccgctgcagc gtctctgtat gtattgagac cgaattctcg
      841 ccctctcgcc ctatagtgag tcgtattacc tggccgtcgt tttacaacgt cgtgactggg
      901 aaaaccctgg cgttacccaa cttaatcgcc ttgcagcaca tccccctttc gccagctggc
      961 gtaatagcga agaggcccgc accgatcgcc cttcccaaca gttgcgcagc ctgaatggcg
     1021 aatggcgcct gatgcggtat tttctcctta cgcatctgtg cggtatttca caccgcatat
     1081 ggtgcactct cagtacaatc tgctctgatg ccgcatagtt aagccagccc cgacacccgc
     1141 caacacccgc tgacgcgccc tgacgggctt gtctgctccc ggcatccgct tacagacaag
     1201 ctgtgaccgt ctccgggagc tgcatgtgtc agaggttttc accgtcatca ccgaaacgcg
     1261 cgagacgaaa gggcctcgtg atacgcctat ttttataggt taatgtcatg ataataatgg
     1321 tttcttagac gtcaggtggc acttttcggg gaaatgtgcg cggaacccct atttgtttat
     1381 ttttctaaat acattcaaat atgtatccgc tcatgagaca ataaccctga taaatgcttc
     1441 aataatattg aaaaaggaag agtatgagta ttcaacattt ccgtgtcgcc cttattccct
     1501 tttttgcggc attttgcctt cctgtttttg ctcacccaga aacgctggtg aaagtaaaag
     1561 atgctgaaga tcagttgggt gcacgagtgg gttacatcga actggatctc aacagcggta
     1621 agatccttga gagttttcgc cccgaagaac gttttccaat gatgagcact tttaaagttc
     1681 tgctatgtgg cgcggtatta tcccgtattg acgccgggca agagcaactc ggtcgccgca
     1741 tacactattc tcagaatgac ttggttgagt actcaccagt cacagaaaag catcttacgg
     1801 atggcatgac agtaagagaa ttatgcagtg ctgccataac catgagtgat aacactgcgg
     1861 ccaacttact tctgacaacg atcggaggac cgaaggagct aaccgctttt ttgcacaaca
     1921 tgggggatca tgtaactcgc cttgatcgtt gggaaccgga gctgaatgaa gccataccaa
     1981 acgacgagcg tgacaccacg atgcctgtag caatggcaac aacgttgcgc aaactattaa
     2041 ctggcgaact acttactcta gcttcccggc aacaattaat agactggatg gaggcggata
     2101 aagttgcagg accacttctg cgctcggccc ttccggctgg ctggtttatt gctgataaat
     2161 ctggagccgg tgagcgtggc tctcgaggta tcattgcagc actggggcca gatggtaagc
     2221 cctcccgtat cgtagttatc tacacgacgg ggagtcaggc aactatggat gaacgaaata
     2281 gacagatcgc tgagataggt gcctcactga ttaagcattg gtaactgtca gaccaagttt
     2341 actcatatat actttagatt gatttaaaac ttcattttta atttaaaagg atctaggtga
     2401 agatcctttt tgataatctc atgaccaaaa tcccttaacg tgagttttcg ttccactgag
     2461 cgtcagaccc cgtagaaaag atcaaaggat cttcttgaga tccttttttt ctgcgcgtaa
     2521 tctgctgctt gcaaacaaaa aaaccaccgc taccagcggt ggtttgtttg ccggatcaag
     2581 agctaccaac tctttttccg aaggtaactg gcttcagcag agcgcagata ccaaatactg
     2641 ttcttctagt gtagccgtag ttaggccacc acttcaagaa ctctgtagca ccgcctacat
     2701 acctcgctct gctaatcctg ttaccagtgg ctgctgccag tggcgataag tcgtgtctta
     2761 ccgggttgga ctcaagacga tagttaccgg ataaggcgca gcggtcgggc tgaacggggg
     2821 gttcgtgcac acagcccagc ttggagcgaa cgacctacac cgaactgaga tacctacagc
     2881 gtgagctatg agaaagcgcc acgcttcccg aagggagaaa ggcggacagg tatccggtaa
     2941 gcggcagggt cggaacagga gagcgcacga gggagcttcc agggggaaac gcctggtatc
     3001 tttatagtcc tgtcgggttt cgccacctct gacttgagcg tcgatttttg tgatgctcgt
     3061 caggggggcg gagcctatgg aaaaacgcca gcaacgcggc ctttttacgg ttcctggcct
     3121 tttgctggcc ttttgctcac atgttctttc ctgcgttatc ccctgattct gtggataacc
     3181 gtattaccgc ctttgagtga gctgataccg ctcgccgcag ccgaacgacc gagcgcagcg
     3241 agtcagtgag cgaggaagcg gaagagcgcc caatacgcaa accgcctctc cccgcgcgtt
     3301 ggccgattca ttaatgcagc tggcacgaca ggtttcccga ctggaaagcg ggcagtgagc
     3361 gcaacgcaat taatgtgagt tagctcactc attaggcacc ccaggcttta cactttatgc
     3421 ttccggctcg tatgttgtgt ggaattgtga gcggataaca atttcacacg agctatttag
     3481 gtgacactat agaagtgaag cttggtctca
//
