# Supplementary material for: MultiGreen: A multiplexing architecture for GreenGate cloning
Source: PLoS One. 2024 Sep 18;19(9):e0306008. doi: 10.1371/journal.pone.0306008 (PMC11410190; doi:10.1371/journal.pone.0306008)
Supplement: S1 Dataset — (ZIP) [file pone.0306008.s002.zip › S1_dataset/pVP085.gbk]

LOCUS       plasmid                 3499 bp    DNA     circular SYN 25-AUG-2024
DEFINITION  .
ACCESSION   .
VERSION     .
KEYWORDS    .
SOURCE      .
  ORGANISM  .
            .
COMMENT     Annotated with pLannotate v1.2.0
FEATURES             Location/Qualifiers
     CDS             100..771
                     /note="pLannotate"
                     /label="spisCP"
                     /database="fpbase"
                     /identity="100.0"
                     /match_length="100.0"
                     /fragment="False"
                     /other="CDS"
     promoter        1348..1452
                     /note="pLannotate"
                     /label="AmpR promoter"
                     /database="snapgene"
                     /identity="100.0"
                     /match_length="100.0"
                     /fragment="False"
                     /other="promoter"
     CDS             1453..2313
                     /note="pLannotate"
                     /label="AmpR"
                     /database="snapgene"
                     /identity="99.5"
                     /match_length="100.0"
                     /fragment="False"
                     /other="CDS"
     rep_origin      2484..3072
                     /note="pLannotate"
                     /label="ori"
                     /database="snapgene"
                     /identity="99.8"
                     /match_length="100.0"
                     /fragment="False"
                     /other="rep_origin"
     promoter        3396..3426
                     /note="pLannotate"
                     /label="lac promoter"
                     /database="snapgene"
                     /identity="100.0"
                     /match_length="100.0"
                     /fragment="False"
                     /other="promoter"
     protein_bind    3360..3381
                     /note="pLannotate"
                     /label="CAP binding site"
                     /database="snapgene"
                     /identity="100.0"
                     /match_length="100.0"
                     /fragment="False"
                     /other="protein_bind"
     misc_feature    16..37
                     /note="pLannotate"
                     /label="BioBrick prefix"
                     /database="snapgene"
                     /identity="100.0"
                     /match_length="100.0"
                     /fragment="False"
                     /other="misc_feature"
     misc_feature    778..798
                     /note="pLannotate"
                     /label="BioBrick suffix"
                     /database="snapgene"
                     /identity="100.0"
                     /match_length="100.0"
                     /fragment="False"
                     /other="misc_feature"
     promoter        3464..3482
                     /note="pLannotate"
                     /label="SP6 promoter"
                     /database="snapgene"
                     /identity="100.0"
                     /match_length="100.0"
                     /fragment="False"
                     /other="promoter"
     promoter        complement(839..857)
                     /note="pLannotate"
                     /label="T7 promoter"
                     /database="snapgene"
                     /identity="100.0"
                     /match_length="100.0"
                     /fragment="False"
                     /other="promoter"
     protein_bind    3434..3450
                     /note="pLannotate"
                     /label="lac operator"
                     /database="snapgene"
                     /identity="100.0"
                     /match_length="100.0"
                     /fragment="False"
                     /other="protein_bind"
     CDS             859..1011
                     /note="pLannotate"
                     /label="lacZα (fragment)"
                     /database="snapgene"
                     /identity="100.0"
                     /match_length="87.9"
                     /fragment="True"
                     /other="CDS"
     misc_feature    complement(1017..1116)
                     /note="pLannotate"
                     /label="bom (fragment)"
                     /database="snapgene"
                     /identity="100.0"
                     /match_length="70.9"
                     /fragment="True"
                     /other="misc_feature"
     promoter        44..72
                     /note="pLannotate"
                     /label="J23119 promoter (fragment)"
                     /database="snapgene"
                     /identity="96.6"
                     /match_length="82.9"
                     /fragment="True"
                     /other="promoter"
     CDS             3255..3347
                     /note="pLannotate"
                     /label="lacI (fragment)"
                     /database="snapgene"
                     /identity="100.0"
                     /match_length="8.6"
                     /fragment="True"
                     /other="CDS"
     CDS             complement(1218..1253)
                     /note="pLannotate"
                     /label="rop (fragment)"
                     /database="snapgene"
                     /identity="100.0"
                     /match_length="18.8"
                     /fragment="True"
                     /other="CDS"
ORIGIN
        1 taggacctag agacggaatt cgcggccgct tctagagttt acggctagct cagtcctagg
       61 tacaatgcta gctactagag atttaatagg aggtagttga tgtcgcactc aaaacaagca
      121 ctggcagata cgatgaaaat gacgtggctg atggaaggtt cggtcaacgg tcacgccttt
      181 acgattgaag gcgaaggtac cggcaaaccg tatgaaggta aacagagtgg cacctttcgt
      241 gttacgaaag gcggtccgct gccgtttgcg tttgatattg tcgctccgac cctgaaatac
      301 ggtttcaaat gcttcatgaa atacccggcg gatattccgg actactttaa actggccttc
      361 ccggaaggcc tgacgtacga tcgtaaaatt gcgtttgaag acggcggttg tgcgaccgcc
      421 acggtcgaaa tgagcctgaa gggtaacacc ctggtgcata aaacgaactt tcagggcggt
      481 aatttcccga ttgatggtcc ggtgatgcaa aaacgcaccc tgggctggga accgacctct
      541 gaaaaaatga cgccgtgcga tggtattatc aaaggcgaca ccatcatgta cctgatggtt
      601 gaaggcggta aaacgctgaa atgtcgttat gaaaacaatt accgcgccaa caaaccagtg
      661 ctgatgccgc cgagccactt tgtggatctg cgtctgaccc gcacgaatct ggataaagaa
      721 ggtctggcgt tcaaactgga agaatatgct gttgcccgtg tgctggaagt gtaataatac
      781 tagtagcggc cgctgcagcg tctctgtatg tattgagacc gaattctcgc cctctcgccc
      841 tatagtgagt cgtattacct ggccgtcgtt ttacaacgtc gtgactggga aaaccctggc
      901 gttacccaac ttaatcgcct tgcagcacat ccccctttcg ccagctggcg taatagcgaa
      961 gaggcccgca ccgatcgccc ttcccaacag ttgcgcagcc tgaatggcga atggcgcctg
     1021 atgcggtatt ttctccttac gcatctgtgc ggtatttcac accgcatatg gtgcactctc
     1081 agtacaatct gctctgatgc cgcatagtta agccagcccc gacacccgcc aacacccgct
     1141 gacgcgccct gacgggcttg tctgctcccg gcatccgctt acagacaagc tgtgaccgtc
     1201 tccgggagct gcatgtgtca gaggttttca ccgtcatcac cgaaacgcgc gagacgaaag
     1261 ggcctcgtga tacgcctatt tttataggtt aatgtcatga taataatggt ttcttagacg
     1321 tcaggtggca cttttcgggg aaatgtgcgc ggaaccccta tttgtttatt tttctaaata
     1381 cattcaaata tgtatccgct catgagacaa taaccctgat aaatgcttca ataatattga
     1441 aaaaggaaga gtatgagtat tcaacatttc cgtgtcgccc ttattccctt ttttgcggca
     1501 ttttgccttc ctgtttttgc tcacccagaa acgctggtga aagtaaaaga tgctgaagat
     1561 cagttgggtg cacgagtggg ttacatcgaa ctggatctca acagcggtaa gatccttgag
     1621 agttttcgcc ccgaagaacg ttttccaatg atgagcactt ttaaagttct gctatgtggc
     1681 gcggtattat cccgtattga cgccgggcaa gagcaactcg gtcgccgcat acactattct
     1741 cagaatgact tggttgagta ctcaccagtc acagaaaagc atcttacgga tggcatgaca
     1801 gtaagagaat tatgcagtgc tgccataacc atgagtgata acactgcggc caacttactt
     1861 ctgacaacga tcggaggacc gaaggagcta accgcttttt tgcacaacat gggggatcat
     1921 gtaactcgcc ttgatcgttg ggaaccggag ctgaatgaag ccataccaaa cgacgagcgt
     1981 gacaccacga tgcctgtagc aatggcaaca acgttgcgca aactattaac tggcgaacta
     2041 cttactctag cttcccggca acaattaata gactggatgg aggcggataa agttgcagga
     2101 ccacttctgc gctcggccct tccggctggc tggtttattg ctgataaatc tggagccggt
     2161 gagcgtggct ctcgaggtat cattgcagca ctggggccag atggtaagcc ctcccgtatc
     2221 gtagttatct acacgacggg gagtcaggca actatggatg aacgaaatag acagatcgct
     2281 gagataggtg cctcactgat taagcattgg taactgtcag accaagttta ctcatatata
     2341 ctttagattg atttaaaact tcatttttaa tttaaaagga tctaggtgaa gatccttttt
     2401 gataatctca tgaccaaaat cccttaacgt gagttttcgt tccactgagc gtcagacccc
     2461 gtagaaaaga tcaaaggatc ttcttgagat cctttttttc tgcgcgtaat ctgctgcttg
     2521 caaacaaaaa aaccaccgct accagcggtg gtttgtttgc cggatcaaga gctaccaact
     2581 ctttttccga aggtaactgg cttcagcaga gcgcagatac caaatactgt tcttctagtg
     2641 tagccgtagt taggccacca cttcaagaac tctgtagcac cgcctacata cctcgctctg
     2701 ctaatcctgt taccagtggc tgctgccagt ggcgataagt cgtgtcttac cgggttggac
     2761 tcaagacgat agttaccgga taaggcgcag cggtcgggct gaacgggggg ttcgtgcaca
     2821 cagcccagct tggagcgaac gacctacacc gaactgagat acctacagcg tgagctatga
     2881 gaaagcgcca cgcttcccga agggagaaag gcggacaggt atccggtaag cggcagggtc
     2941 ggaacaggag agcgcacgag ggagcttcca gggggaaacg cctggtatct ttatagtcct
     3001 gtcgggtttc gccacctctg acttgagcgt cgatttttgt gatgctcgtc aggggggcgg
     3061 agcctatgga aaaacgccag caacgcggcc tttttacggt tcctggcctt ttgctggcct
     3121 tttgctcaca tgttctttcc tgcgttatcc cctgattctg tggataaccg tattaccgcc
     3181 tttgagtgag ctgataccgc tcgccgcagc cgaacgaccg agcgcagcga gtcagtgagc
     3241 gaggaagcgg aagagcgccc aatacgcaaa ccgcctctcc ccgcgcgttg gccgattcat
     3301 taatgcagct ggcacgacag gtttcccgac tggaaagcgg gcagtgagcg caacgcaatt
     3361 aatgtgagtt agctcactca ttaggcaccc caggctttac actttatgct tccggctcgt
     3421 atgttgtgtg gaattgtgag cggataacaa tttcacacga gctatttagg tgacactata
     3481 gaagtgaagc ttggtctca
//
