# Supplementary material for: MultiGreen: A multiplexing architecture for GreenGate cloning
Source: PLoS One. 2024 Sep 18;19(9):e0306008. doi: 10.1371/journal.pone.0306008 (PMC11410190; doi:10.1371/journal.pone.0306008)
Supplement: S1 Dataset — (ZIP) [file pone.0306008.s002.zip › S1_dataset/pVP086.gbk]

LOCUS       plasmid                 3529 bp    DNA     circular SYN 25-AUG-2024
DEFINITION  .
ACCESSION   .
VERSION     .
KEYWORDS    .
SOURCE      .
  ORGANISM  .
            .
COMMENT     Annotated with pLannotate v1.2.0
FEATURES             Location/Qualifiers
     CDS             99..773
                     /note="pLannotate"
                     /label="mRFP1"
                     /database="fpbase"
                     /identity="100.0"
                     /match_length="100.0"
                     /fragment="False"
                     /other="CDS"
     promoter        1378..1482
                     /note="pLannotate"
                     /label="AmpR promoter"
                     /database="snapgene"
                     /identity="100.0"
                     /match_length="100.0"
                     /fragment="False"
                     /other="promoter"
     CDS             1483..2343
                     /note="pLannotate"
                     /label="AmpR"
                     /database="snapgene"
                     /identity="99.5"
                     /match_length="100.0"
                     /fragment="False"
                     /other="CDS"
     rep_origin      2514..3102
                     /note="pLannotate"
                     /label="ori"
                     /database="snapgene"
                     /identity="99.8"
                     /match_length="100.0"
                     /fragment="False"
                     /other="rep_origin"
     promoter        3426..3456
                     /note="pLannotate"
                     /label="lac promoter"
                     /database="snapgene"
                     /identity="100.0"
                     /match_length="100.0"
                     /fragment="False"
                     /other="promoter"
     protein_bind    3390..3411
                     /note="pLannotate"
                     /label="CAP binding site"
                     /database="snapgene"
                     /identity="100.0"
                     /match_length="100.0"
                     /fragment="False"
                     /other="protein_bind"
     misc_feature    16..37
                     /note="pLannotate"
                     /label="BioBrick prefix"
                     /database="snapgene"
                     /identity="100.0"
                     /match_length="100.0"
                     /fragment="False"
                     /other="misc_feature"
     misc_feature    808..828
                     /note="pLannotate"
                     /label="BioBrick suffix"
                     /database="snapgene"
                     /identity="100.0"
                     /match_length="100.0"
                     /fragment="False"
                     /other="misc_feature"
     promoter        complement(869..887)
                     /note="pLannotate"
                     /label="T7 promoter"
                     /database="snapgene"
                     /identity="100.0"
                     /match_length="100.0"
                     /fragment="False"
                     /other="promoter"
     promoter        3494..3512
                     /note="pLannotate"
                     /label="SP6 promoter"
                     /database="snapgene"
                     /identity="100.0"
                     /match_length="100.0"
                     /fragment="False"
                     /other="promoter"
     protein_bind    3464..3480
                     /note="pLannotate"
                     /label="lac operator"
                     /database="snapgene"
                     /identity="100.0"
                     /match_length="100.0"
                     /fragment="False"
                     /other="protein_bind"
     CDS             889..1041
                     /note="pLannotate"
                     /label="lacZα (fragment)"
                     /database="snapgene"
                     /identity="100.0"
                     /match_length="87.9"
                     /fragment="True"
                     /other="CDS"
     misc_feature    complement(1047..1146)
                     /note="pLannotate"
                     /label="bom (fragment)"
                     /database="snapgene"
                     /identity="100.0"
                     /match_length="70.9"
                     /fragment="True"
                     /other="misc_feature"
     promoter        44..72
                     /note="pLannotate"
                     /label="J23119 promoter (fragment)"
                     /database="snapgene"
                     /identity="96.6"
                     /match_length="82.9"
                     /fragment="True"
                     /other="promoter"
     CDS             3285..3377
                     /note="pLannotate"
                     /label="lacI (fragment)"
                     /database="snapgene"
                     /identity="100.0"
                     /match_length="8.6"
                     /fragment="True"
                     /other="CDS"
     CDS             complement(1248..1283)
                     /note="pLannotate"
                     /label="rop (fragment)"
                     /database="snapgene"
                     /identity="100.0"
                     /match_length="18.8"
                     /fragment="True"
                     /other="CDS"
ORIGIN
        1 taggacctag agacggaatt cgcggccgct tctagagttt acggctagct cagtcctagg
       61 tacaatgcta gctactagag aaagaggaga aatactagat ggcttcctcc gaagacgtta
      121 tcaaagagtt catgcgtttc aaagttcgta tggaaggttc cgttaacggt cacgagttcg
      181 aaatcgaagg tgaaggtgaa ggtcgtccgt acgaaggtac ccagaccgct aaactgaaag
      241 ttaccaaagg tggtccgctg ccgttcgctt gggacatcct gtccccgcag ttccagtacg
      301 gttccaaagc ttacgttaaa cacccggctg acatcccgga ctacctgaaa ctgtccttcc
      361 cggaaggttt caaatgggaa cgtgttatga acttcgaaga cggtggtgtt gttaccgtta
      421 cccaggactc ctccctgcaa gacggtgagt tcatctacaa agttaaactg cgtggtacca
      481 acttcccgtc cgacggtccg gttatgcaga aaaaaaccat gggttgggaa gcttccaccg
      541 aacgtatgta cccggaagac ggtgctctga aaggtgaaat caaaatgcgt ctgaaactga
      601 aagacggtgg tcactacgac gctgaagtta aaaccaccta catggctaaa aaaccggttc
      661 agctgccggg tgcttacaaa accgacatca aactggacat cacctcccac aacgaagact
      721 acaccatcgt tgaacagtac gaacgtgctg aaggtcgtca ctccaccggt gcttaataat
      781 aacgctgata gtgctagtgt agatcgctac tagtagcggc cgctgcagcg tctctgtatg
      841 tattgagacc gaattctcgc cctctcgccc tatagtgagt cgtattacct ggccgtcgtt
      901 ttacaacgtc gtgactggga aaaccctggc gttacccaac ttaatcgcct tgcagcacat
      961 ccccctttcg ccagctggcg taatagcgaa gaggcccgca ccgatcgccc ttcccaacag
     1021 ttgcgcagcc tgaatggcga atggcgcctg atgcggtatt ttctccttac gcatctgtgc
     1081 ggtatttcac accgcatatg gtgcactctc agtacaatct gctctgatgc cgcatagtta
     1141 agccagcccc gacacccgcc aacacccgct gacgcgccct gacgggcttg tctgctcccg
     1201 gcatccgctt acagacaagc tgtgaccgtc tccgggagct gcatgtgtca gaggttttca
     1261 ccgtcatcac cgaaacgcgc gagacgaaag ggcctcgtga tacgcctatt tttataggtt
     1321 aatgtcatga taataatggt ttcttagacg tcaggtggca cttttcgggg aaatgtgcgc
     1381 ggaaccccta tttgtttatt tttctaaata cattcaaata tgtatccgct catgagacaa
     1441 taaccctgat aaatgcttca ataatattga aaaaggaaga gtatgagtat tcaacatttc
     1501 cgtgtcgccc ttattccctt ttttgcggca ttttgccttc ctgtttttgc tcacccagaa
     1561 acgctggtga aagtaaaaga tgctgaagat cagttgggtg cacgagtggg ttacatcgaa
     1621 ctggatctca acagcggtaa gatccttgag agttttcgcc ccgaagaacg ttttccaatg
     1681 atgagcactt ttaaagttct gctatgtggc gcggtattat cccgtattga cgccgggcaa
     1741 gagcaactcg gtcgccgcat acactattct cagaatgact tggttgagta ctcaccagtc
     1801 acagaaaagc atcttacgga tggcatgaca gtaagagaat tatgcagtgc tgccataacc
     1861 atgagtgata acactgcggc caacttactt ctgacaacga tcggaggacc gaaggagcta
     1921 accgcttttt tgcacaacat gggggatcat gtaactcgcc ttgatcgttg ggaaccggag
     1981 ctgaatgaag ccataccaaa cgacgagcgt gacaccacga tgcctgtagc aatggcaaca
     2041 acgttgcgca aactattaac tggcgaacta cttactctag cttcccggca acaattaata
     2101 gactggatgg aggcggataa agttgcagga ccacttctgc gctcggccct tccggctggc
     2161 tggtttattg ctgataaatc tggagccggt gagcgtggct ctcgaggtat cattgcagca
     2221 ctggggccag atggtaagcc ctcccgtatc gtagttatct acacgacggg gagtcaggca
     2281 actatggatg aacgaaatag acagatcgct gagataggtg cctcactgat taagcattgg
     2341 taactgtcag accaagttta ctcatatata ctttagattg atttaaaact tcatttttaa
     2401 tttaaaagga tctaggtgaa gatccttttt gataatctca tgaccaaaat cccttaacgt
     2461 gagttttcgt tccactgagc gtcagacccc gtagaaaaga tcaaaggatc ttcttgagat
     2521 cctttttttc tgcgcgtaat ctgctgcttg caaacaaaaa aaccaccgct accagcggtg
     2581 gtttgtttgc cggatcaaga gctaccaact ctttttccga aggtaactgg cttcagcaga
     2641 gcgcagatac caaatactgt tcttctagtg tagccgtagt taggccacca cttcaagaac
     2701 tctgtagcac cgcctacata cctcgctctg ctaatcctgt taccagtggc tgctgccagt
     2761 ggcgataagt cgtgtcttac cgggttggac tcaagacgat agttaccgga taaggcgcag
     2821 cggtcgggct gaacgggggg ttcgtgcaca cagcccagct tggagcgaac gacctacacc
     2881 gaactgagat acctacagcg tgagctatga gaaagcgcca cgcttcccga agggagaaag
     2941 gcggacaggt atccggtaag cggcagggtc ggaacaggag agcgcacgag ggagcttcca
     3001 gggggaaacg cctggtatct ttatagtcct gtcgggtttc gccacctctg acttgagcgt
     3061 cgatttttgt gatgctcgtc aggggggcgg agcctatgga aaaacgccag caacgcggcc
     3121 tttttacggt tcctggcctt ttgctggcct tttgctcaca tgttctttcc tgcgttatcc
     3181 cctgattctg tggataaccg tattaccgcc tttgagtgag ctgataccgc tcgccgcagc
     3241 cgaacgaccg agcgcagcga gtcagtgagc gaggaagcgg aagagcgccc aatacgcaaa
     3301 ccgcctctcc ccgcgcgttg gccgattcat taatgcagct ggcacgacag gtttcccgac
     3361 tggaaagcgg gcagtgagcg caacgcaatt aatgtgagtt agctcactca ttaggcaccc
     3421 caggctttac actttatgct tccggctcgt atgttgtgtg gaattgtgag cggataacaa
     3481 tttcacacga gctatttagg tgacactata gaagtgaagc ttggtctca
//
