# Supplementary material for: MultiGreen: A multiplexing architecture for GreenGate cloning
Source: PLoS One. 2024 Sep 18;19(9):e0306008. doi: 10.1371/journal.pone.0306008 (PMC11410190; doi:10.1371/journal.pone.0306008)
Supplement: S1 Dataset — (ZIP) [file pone.0306008.s002.zip › S1_dataset/pVP088.gbk]

LOCUS       plasmid                 2738 bp    DNA     circular SYN 25-AUG-2024
DEFINITION  .
ACCESSION   .
VERSION     .
KEYWORDS    .
SOURCE      .
  ORGANISM  .
            .
COMMENT     Annotated with pLannotate v1.2.0
FEATURES             Location/Qualifiers
     promoter        587..691
                     /note="pLannotate"
                     /label="AmpR promoter"
                     /database="snapgene"
                     /identity="100.0"
                     /match_length="100.0"
                     /fragment="False"
                     /other="promoter"
     CDS             692..1552
                     /note="pLannotate"
                     /label="AmpR"
                     /database="snapgene"
                     /identity="99.5"
                     /match_length="100.0"
                     /fragment="False"
                     /other="CDS"
     rep_origin      1723..2311
                     /note="pLannotate"
                     /label="ori"
                     /database="snapgene"
                     /identity="99.8"
                     /match_length="100.0"
                     /fragment="False"
                     /other="rep_origin"
     promoter        2635..2665
                     /note="pLannotate"
                     /label="lac promoter"
                     /database="snapgene"
                     /identity="100.0"
                     /match_length="100.0"
                     /fragment="False"
                     /other="promoter"
     protein_bind    2599..2620
                     /note="pLannotate"
                     /label="CAP binding site"
                     /database="snapgene"
                     /identity="100.0"
                     /match_length="100.0"
                     /fragment="False"
                     /other="protein_bind"
     promoter        complement(78..96)
                     /note="pLannotate"
                     /label="T7 promoter"
                     /database="snapgene"
                     /identity="100.0"
                     /match_length="100.0"
                     /fragment="False"
                     /other="promoter"
     promoter        2703..2721
                     /note="pLannotate"
                     /label="SP6 promoter"
                     /database="snapgene"
                     /identity="100.0"
                     /match_length="100.0"
                     /fragment="False"
                     /other="promoter"
     protein_bind    2673..2689
                     /note="pLannotate"
                     /label="lac operator"
                     /database="snapgene"
                     /identity="100.0"
                     /match_length="100.0"
                     /fragment="False"
                     /other="protein_bind"
     CDS             98..250
                     /note="pLannotate"
                     /label="lacZα (fragment)"
                     /database="snapgene"
                     /identity="100.0"
                     /match_length="87.9"
                     /fragment="True"
                     /other="CDS"
     misc_feature    complement(256..355)
                     /note="pLannotate"
                     /label="bom (fragment)"
                     /database="snapgene"
                     /identity="100.0"
                     /match_length="70.9"
                     /fragment="True"
                     /other="misc_feature"
     CDS             2494..2586
                     /note="pLannotate"
                     /label="lacI (fragment)"
                     /database="snapgene"
                     /identity="100.0"
                     /match_length="8.6"
                     /fragment="True"
                     /other="CDS"
     CDS             complement(457..492)
                     /note="pLannotate"
                     /label="rop (fragment)"
                     /database="snapgene"
                     /identity="100.0"
                     /match_length="18.8"
                     /fragment="True"
                     /other="CDS"
ORIGIN
        1 taggacctag agacgagtcg aggacgtgcc agctcaacga gtggccgtct ctgtatgtat
       61 tgagaccgaa ttctcgccct atagtgagtc gtattacctg gccgtcgttt tacaacgtcg
      121 tgactgggaa aaccctggcg ttacccaact taatcgcctt gcagcacatc cccctttcgc
      181 cagctggcgt aatagcgaag aggcccgcac cgatcgccct tcccaacagt tgcgcagcct
      241 gaatggcgaa tggcgcctga tgcggtattt tctccttacg catctgtgcg gtatttcaca
      301 ccgcatatgg tgcactctca gtacaatctg ctctgatgcc gcatagttaa gccagccccg
      361 acacccgcca acacccgctg acgcgccctg acgggcttgt ctgctcccgg catccgctta
      421 cagacaagct gtgaccgtct ccgggagctg catgtgtcag aggttttcac cgtcatcacc
      481 gaaacgcgcg agacgaaagg gcctcgtgat acgcctattt ttataggtta atgtcatgat
      541 aataatggtt tcttagacgt caggtggcac ttttcgggga aatgtgcgcg gaacccctat
      601 ttgtttattt ttctaaatac attcaaatat gtatccgctc atgagacaat aaccctgata
      661 aatgcttcaa taatattgaa aaaggaagag tatgagtatt caacatttcc gtgtcgccct
      721 tattcccttt tttgcggcat tttgccttcc tgtttttgct cacccagaaa cgctggtgaa
      781 agtaaaagat gctgaagatc agttgggtgc acgagtgggt tacatcgaac tggatctcaa
      841 cagcggtaag atccttgaga gttttcgccc cgaagaacgt tttccaatga tgagcacttt
      901 taaagttctg ctatgtggcg cggtattatc ccgtattgac gccgggcaag agcaactcgg
      961 tcgccgcata cactattctc agaatgactt ggttgagtac tcaccagtca cagaaaagca
     1021 tcttacggat ggcatgacag taagagaatt atgcagtgct gccataacca tgagtgataa
     1081 cactgcggcc aacttacttc tgacaacgat cggaggaccg aaggagctaa ccgctttttt
     1141 gcacaacatg ggggatcatg taactcgcct tgatcgttgg gaaccggagc tgaatgaagc
     1201 cataccaaac gacgagcgtg acaccacgat gcctgtagca atggcaacaa cgttgcgcaa
     1261 actattaact ggcgaactac ttactctagc ttcccggcaa caattaatag actggatgga
     1321 ggcggataaa gttgcaggac cacttctgcg ctcggccctt ccggctggct ggtttattgc
     1381 tgataaatct ggagccggtg agcgtggctc tcgaggtatc attgcagcac tggggccaga
     1441 tggtaagccc tcccgtatcg tagttatcta cacgacgggg agtcaggcaa ctatggatga
     1501 acgaaataga cagatcgctg agataggtgc ctcactgatt aagcattggt aactgtcaga
     1561 ccaagtttac tcatatatac tttagattga tttaaaactt catttttaat ttaaaaggat
     1621 ctaggtgaag atcctttttg ataatctcat gaccaaaatc ccttaacgtg agttttcgtt
     1681 ccactgagcg tcagaccccg tagaaaagat caaaggatct tcttgagatc ctttttttct
     1741 gcgcgtaatc tgctgcttgc aaacaaaaaa accaccgcta ccagcggtgg tttgtttgcc
     1801 ggatcaagag ctaccaactc tttttccgaa ggtaactggc ttcagcagag cgcagatacc
     1861 aaatactgtt cttctagtgt agccgtagtt aggccaccac ttcaagaact ctgtagcacc
     1921 gcctacatac ctcgctctgc taatcctgtt accagtggct gctgccagtg gcgataagtc
     1981 gtgtcttacc gggttggact caagacgata gttaccggat aaggcgcagc ggtcgggctg
     2041 aacggggggt tcgtgcacac agcccagctt ggagcgaacg acctacaccg aactgagata
     2101 cctacagcgt gagctatgag aaagcgccac gcttcccgaa gggagaaagg cggacaggta
     2161 tccggtaagc ggcagggtcg gaacaggaga gcgcacgagg gagcttccag ggggaaacgc
     2221 ctggtatctt tatagtcctg tcgggtttcg ccacctctga cttgagcgtc gatttttgtg
     2281 atgctcgtca ggggggcgga gcctatggaa aaacgccagc aacgcggcct ttttacggtt
     2341 cctggccttt tgctggcctt ttgctcacat gttctttcct gcgttatccc ctgattctgt
     2401 ggataaccgt attaccgcct ttgagtgagc tgataccgct cgccgcagcc gaacgaccga
     2461 gcgcagcgag tcagtgagcg aggaagcgga agagcgccca atacgcaaac cgcctctccc
     2521 cgcgcgttgg ccgattcatt aatgcagctg gcacgacagg tttcccgact ggaaagcggg
     2581 cagtgagcgc aacgcaatta atgtgagtta gctcactcat taggcacccc aggctttaca
     2641 ctttatgctt ccggctcgta tgttgtgtgg aattgtgagc ggataacaat ttcacacgag
     2701 ctatttaggt gacactatag aagtgaagct tggtctca
//
