# Supplementary material for: MultiGreen: A multiplexing architecture for GreenGate cloning
Source: PLoS One. 2024 Sep 18;19(9):e0306008. doi: 10.1371/journal.pone.0306008 (PMC11410190; doi:10.1371/journal.pone.0306008)
Supplement: S1 Dataset — (ZIP) [file pone.0306008.s002.zip › S1_dataset/pVP311.gbk]

LOCUS       plasmid                 8377 bp    DNA     circular SYN 25-AUG-2024
DEFINITION  .
ACCESSION   .
VERSION     .
KEYWORDS    .
SOURCE      .
  ORGANISM  .
            .
COMMENT     Annotated with pLannotate v1.2.0
FEATURES             Location/Qualifiers
     CDS             complement(1477..2550)
                     /note="pLannotate"
                     /label="pVS1 RepA"
                     /database="snapgene"
                     /identity="100.0"
                     /match_length="100.0"
                     /fragment="False"
                     /other="CDS"
     CDS             complement(2979..3608)
                     /note="pLannotate"
                     /label="pVS1 StaA"
                     /database="snapgene"
                     /identity="100.0"
                     /match_length="100.0"
                     /fragment="False"
                     /other="CDS"
     rep_origin      join(8336..8377,1..547)
                     /note="pLannotate"
                     /label="ori"
                     /database="snapgene"
                     /identity="100.0"
                     /match_length="100.0"
                     /fragment="False"
                     /other="rep_origin"
     rep_origin      complement(1217..1411)
                     /note="pLannotate"
                     /label="pVS1 oriV"
                     /database="snapgene"
                     /identity="100.0"
                     /match_length="100.0"
                     /fragment="False"
                     /other="rep_origin"
     misc_feature    complement(733..873)
                     /note="pLannotate"
                     /label="bom"
                     /database="snapgene"
                     /identity="100.0"
                     /match_length="100.0"
                     /fragment="False"
                     /other="misc_feature"
     CDS             6925..7740
                     /note="pLannotate"
                     /label="KanR"
                     /database="snapgene"
                     /identity="99.6"
                     /match_length="100.0"
                     /fragment="False"
                     /other="CDS"
     CDS             complement(5053..5355)
                     /note="pLannotate"
                     /label="ccdB"
                     /database="swissprot"
                     /identity="100.0"
                     /match_length="100.0"
                     /fragment="False"
                     /other="CDS"
     CDS             complement(5675..6356)
                     /note="pLannotate"
                     /label="CmR (fragment)"
                     /database="snapgene"
                     /identity="99.1"
                     /match_length="100.1"
                     /fragment="True"
                     /other="CDS"
     promoter        complement(6410..6440)
                     /note="pLannotate"
                     /label="lac UV5 promoter"
                     /database="snapgene"
                     /identity="100.0"
                     /match_length="100.0"
                     /fragment="False"
                     /other="promoter"
     misc_feature    complement(6608..6632)
                     /note="pLannotate"
                     /label="LB T-DNA repeat"
                     /database="snapgene"
                     /identity="100.0"
                     /match_length="100.0"
                     /fragment="False"
                     /other="misc_feature"
     misc_feature    complement(4939..4963)
                     /note="pLannotate"
                     /label="RB T-DNA repeat"
                     /database="snapgene"
                     /identity="100.0"
                     /match_length="100.0"
                     /fragment="False"
                     /other="misc_feature"
     CDS             7741..8090
                     /note="pLannotate"
                     /label="SmR (fragment)"
                     /database="snapgene"
                     /identity="100.0"
                     /match_length="44.2"
                     /fragment="True"
                     /other="CDS"
     CDS             complement(5360..5518)
                     /note="pLannotate"
                     /label="ccdA (fragment)"
                     /database="swissprot"
                     /identity="98.1"
                     /match_length="73.6"
                     /fragment="True"
                     /other="CDS"
     CDS             complement(4168..4569)
                     /note="pLannotate"
                     /label="Y4CG_SINFN (fragment)"
                     /database="swissprot"
                     /identity="51.5"
                     /match_length="43.9"
                     /fragment="True"
                     /other="CDS"
     misc_feature    complement(6510..6532)
                     /note="pLannotate"
                     /label="MCS (fragment)"
                     /database="snapgene"
                     /identity="100.0"
                     /match_length="40.4"
                     /fragment="True"
                     /other="misc_feature"
     promoter        complement(6357..6386)
                     /note="pLannotate"
                     /label="cat promoter (fragment)"
                     /database="snapgene"
                     /identity="100.0"
                     /match_length="29.1"
                     /fragment="True"
                     /other="promoter"
     CDS             complement(975..1014)
                     /note="pLannotate"
                     /label="rop (fragment)"
                     /database="snapgene"
                     /identity="100.0"
                     /match_length="20.8"
                     /fragment="True"
                     /other="CDS"
ORIGIN
        1 aaaaaaacca ccgctaccag cggtggtttg tttgccggat caagagctac caactctttt
       61 tccgaaggta actggcttca gcagagcgca gataccaaat actgtccttc tagtgtagcc
      121 gtagttaggc caccacttca agaactctgt agcaccgcct acatacctcg ctctgctaat
      181 cctgttacca gtggctgctg ccagtggcga taagtcgtgt cttaccgggt tggactcaag
      241 acgatagtta ccggataagg cgcagcggtc gggctgaacg gggggttcgt gcacacagcc
      301 cagcttggag cgaacgacct acaccgaact gagataccta cagcgtgagc tatgagaaag
      361 cgccacgctt cccgaaggga gaaaggcgga caggtatccg gtaagcggca gggtcggaac
      421 aggagagcgc acgagggagc ttccaggggg aaacgcctgg tatctttata gtcctgtcgg
      481 gtttcgccac ctctgacttg agcgtcgatt tttgtgatgc tcgtcagggg ggcggagcct
      541 atggaaaaac gccagcaacg cggccttttt acggttcctg gccttttgct ggccttttgc
      601 tcacatgttc tttcctgcgt tatcccctga ttctgtggat aaccgtatta ccgcctttga
      661 gtgagctgat accgctcgcc gcagccgaac gaccgagcgc agcgagtcag tgagcgagga
      721 agcggaagag cgcctgatgc ggtattttct ccttacgcat ctgtgcggta tttcacaccg
      781 catatggtgc actctcagta caatctgctc tgatgccgca tagttaagcc agtatacact
      841 ccgctatcgc tacgtgactg ggtcatggct gcgccccgac acccgccaac acccgctgac
      901 gcgccctgac gggcttgtct gctcccggca tccgcttaca gacaagctgt gaccggctcc
      961 gggagctgca tgtgtcagag gttttcaccg tcatcaccga aacgcgcgag gcagggtgcc
     1021 ttgatgtggg cgccggcggt cgagtggcga cggcgcggct tgtccgcgcc ctggtagatt
     1081 gcctggccgt aggccagcca tttttgagcg gccagcggcc gcgataggcc gacgcgaagc
     1141 ggcggggcgt agggagcgca gcgaccgaag ggtaggcgct ttttgcagct cttcggctgt
     1201 gcgctggcca gacagttatg cacaggccag gcgggtttta agagttttaa taagttttaa
     1261 agagttttag gcggaaaaat cgcctttttt ctcttttata tcagtcactt acatgtgtga
     1321 ccggttccca atgtacggct ttgggttccc aatgtacggg ttccggttcc caatgtacgg
     1381 ctttgggttc ccaatgtacg tgctatccac aggaaagaga gcttttcgac ctttttcccc
     1441 tgctagggca atttgcccta gcatctgctc cgtacattag gaaccggcgg atgcttcgcc
     1501 ctcgatcagg ttgcggtagc gcatgactag gatcgggcca gcctgccccg cctcctcctt
     1561 caaatcgtac tccggcaggt catttgaccc gatcagcttg cgcacggtga aacagaactt
     1621 cttgaactct ccggcgctgc cactgcgttc gtagatcgtc ttgaacaacc atctggcttc
     1681 tgccttgcct gcggcgcggc gtgccaggcg gtagagaaaa cggccgatgc cgggatcgat
     1741 caaaaagtaa tcggggtgaa ccgtcagcac gtccgggttc ttgccttctg tgatctcgcg
     1801 gtacatccaa tcagctagct cgatctcgat gtactccggc cgcccggttt cgctctttac
     1861 gatcttgtag cggctaatca aggcttcacc ctcggatacc gtcaccaggc ggccgttctt
     1921 ggccttcttc gtacgctgca tggcaacgtg cgtggtgttt aaccgaatgc aggtttctac
     1981 caggtcgtct ttctgctttc cgccatcggc tcgccggcag aacttgagta cgtccgcaac
     2041 gtgtggacgg aacacgcggc cgggcttgtc tcccttccct tcccggtatc ggttcatgga
     2101 ttcggttaga tgggaaaccg ccatcagtac caggtcgtaa tcccacacac tggccatgcc
     2161 ggccggccct gcggaaacct ctacgtgccc gtctggaagc tcgtagcgga tcacctcgcc
     2221 agctcgtcgg tcacgcttcg acagacggaa aacggccacg tccatgatgc tgcgactatc
     2281 gcgggtgccc acgtcataga gcatcggaac gaaaaaatct ggttgctcgt cgcccttggg
     2341 cggcttccta atcgacggcg caccggctgc cggcggttgc cgggattctt tgcggattcg
     2401 atcagcggcc gcttgccacg attcaccggg gcgtgcttct gcctcgatgc gttgccgctg
     2461 ggcggcctgc gcggccttca acttctccac caggtcatca cccagcgccg cgccgatttg
     2521 taccgggccg gatggtttgc gaccgctcac gccgattcct cgggcttggg ggttccagtg
     2581 ccattgcagg gccggcagac aacccagccg cttacgcctg gccaaccgcc cgttcctcca
     2641 cacatggggc attccacggc gtcggtgcct ggttgttctt gattttccat gccgcctcct
     2701 ttagccgcta aaattcatct actcatttat tcatttgctc atttactctg gtagctgcgc
     2761 gatgtattca gatagcagct cggtaatggt cttgccttgg cgtaccgcgt acatcttcag
     2821 cttggtgtga tcctccgccg gcaactgaaa gttgacccgc ttcatggctg gcgtgtctgc
     2881 caggctggcc aacgttgcag ccttgctgct gcgtgcgctc ggacggccgg cacttagcgt
     2941 gtttgtgctt ttgctcattt tctctttacc tcattaactc aaatgagttt tgatttaatt
     3001 tcagcggcca gcgcctggac ctcgcgggca gcgtcgccct cgggttctga ttcaagaacg
     3061 gttgtgccgg cggcggcagt gcctgggtag ctcacgcgct gcgtgatacg ggactcaaga
     3121 atgggcagct cgtacccggc cagcgcctcg gcaacctcac cgccgatgcg cgtgcctttg
     3181 atcgcccgcg acacgacaaa ggccgcttgt agccttccat ccgtgacctc aatgcgctgc
     3241 ttaaccagct ccaccaggtc ggcggtggcc catatgtcgt aagggcttgg ctgcaccgga
     3301 atcagcacga agtcggctgc cttgatcgcg gacacagcca agtccgccgc ctggggcgct
     3361 ccgtcgatca ctacgaagtc gcgccggccg atggccttca cgtcgcggtc aatcgtcggg
     3421 cggtcgatgc cgacaacggt tagcggttga tcttcccgca cggccgccca atcgcgggca
     3481 ctgccctggg gatcggaatc gactaacaga acatcggccc cggcgagttg cagggcgcgg
     3541 gctagatggg ttgcgatggt cgtcttgcct gacccgcctt tctggttaag tacagcgata
     3601 accttcatgc gttccccttg cgtatttgtt tatttactca tcgcatcata tacgcagcga
     3661 ccgcatgacg caagctgttt tactcaaata cacatcacct ttttagacgg cggcgctcgg
     3721 tttcttcagc ggccaagctg gccggccagg ccgccagctt ggcatcagac aaaccggcca
     3781 ggatttcatg cagccgcacg gttgatacgt gcgcgggcgg ctcgaacacg tacccggccg
     3841 ggatcatctc cgcctcgatc tcttcggtaa tgaaaaacgg ttcgtcctgg ccgtcctggt
     3901 gcggtttcat gcttgttcct cttggcgttc attctcggcg gccgccaggg cgtcggcctc
     3961 ggtcaatgcg tcctcacgga aggcaccgcg ccgcctggcc tcggtgggcg tcacttcctc
     4021 gctgcgctca agtgcgcggt acagggtcga gcgatgcacg ccaagcagtg cagccgcctc
     4081 tttcacggtg cggccttcct ggtcgatcag ctcgcgggcg tgcgcgatct gtgccggggt
     4141 gagggtaggg cgggggccaa acttcacgcc tcgggccttg gcggcctcgc gcccgctccg
     4201 ggtgcggtcg atgattaggg aacgctcgaa ctcggcaatg ccggcgaaca cggtcaacac
     4261 catgcggccg gccggcgtgg tggtgtcggc ccacggctct gccaggctac gcaggcccgc
     4321 gccggcctcc tggatgcgct cggcaatgtc cagtaggtcg cgggtgctgc gggccaggcg
     4381 gtctagcctg gtcactgtca caacgtcgcc agggcgtagg tggtcaagca tcctggccag
     4441 ctccgggcgg tcgcgcctgg tgccggtgat cttctcggaa aacagcttgg tgcagccggc
     4501 cgcgtgcagt tcggcccgtt ggttggtcaa gtcctggtcg tcggtgctga cgcgggcata
     4561 gcccagcagg ccagcggcgg cgctcttgtt catggcgtaa tgtctccggt tctagtcgca
     4621 agtattctac tttatgcgac taaaacacgc gacaagaaaa cgccaggaaa agggcagggc
     4681 ggcagcctgt cgcgtaactt aggacttgtg cgacatgtcg ttttcagaag agggctgcac
     4741 tgaacgtcag aagccgactg cactatagca gcggaggggt tggatcaaag tactttaaag
     4801 tactttaaag tactttaaag tactttgatc ccgaggggaa ccctgtggtt ggcatgcaca
     4861 tacaaatgga cgaacggata aaccttttca cgccctttta aatatccgat tattctaata
     4921 aacgctcttt tctcttaggt ttacccgcca atatatcctg tcaaacactg atagtttaaa
     4981 ctgaaggcgg gaaacgacaa tctgatccaa gctcaagcta agcttcgtct caaccttgag
     5041 accgtcgact tatattcccc agaacatcag gttaatggcg tttttgatgt cattttcgcg
     5101 gtggctgaga tcagccactt cttccccgat aacggaaacc ggcacactgg ccatatcggt
     5161 ggtcatcatg cgccagcttt catccccgat atgcaccacc gggtaaagtt cacgggagac
     5221 tttatctgac agcagacgtg cactggccag ggggatcacc atccgtcgcc cgggcgtgtc
     5281 aataatatca ctctgtacat ccacaaacag acgataacgg ctctctcttt tataggtgta
     5341 aaccttaaac tgcatttcac cagcccctgt tctcgtcagc aaaagagccg ttcatttcaa
     5401 taaaccgggc gacctcagcc atcccttcct gattttccgc tttccagcgt tcggcacgca
     5461 gacgacgggc ttcattctgc atggttgtgc ttaccagacc ggagatattg acatcatata
     5521 tgccttgagc aactgatagc tgtcgctgtc aactgtcact gtaatacgct gcttcatagc
     5581 atacctcttt ttgacatact tcgggtatac atatcagtat atattcttat accgcaaaaa
     5641 tcagcgcgca aatacgcata ctgttatctg gcttttagta agccggatcc acgcgtttac
     5701 gccccgccct gccactcatc gcagtactgt tgtaattcat taagcattct gccgacatgg
     5761 aagccatcac aaacggcatg atgaacctga atcgccagcg gcatcagcac cttgtcgcct
     5821 tgcgtataat atttgcccat ggtgaaaacg ggggcgaaga agttgtccat attggccacg
     5881 tttaaatcaa aactggtgaa actcacccag ggattggctg agactaaaaa catattctca
     5941 ataaaccctt tagggaaata ggccaggttt tcaccgtaac acgccacatc ttgcgaatat
     6001 atgtgtagaa actgccggaa atcgtcgtgg tattcactcc agagcgatga aaacgtttca
     6061 gtttgctcat ggaaaacggt gtaacaaggg tgaacactat cccatatcac cagctcaccg
     6121 tctttcattg ccatacggaa ttccggatga gcattcatca ggcgggcaag aatgtgaata
     6181 aaggccggat aaaacttgtg cttatttttc tttacggtct ttaaaaaggc cgtaatatcc
     6241 agctgaacgg tctggttata ggtacattga gcaactgact gaaatgcctc aaaatgttct
     6301 ttacgatgcc attgggatat atcaacggtg gtatatccag tgattttttt ctccatttta
     6361 gcttccttag ctcctgaaaa tctcgacgga tcctaactca aaatccacac attatacgag
     6421 ccggaagcat aaagtgtaaa gcctggggtg cctaatgcgg ccgcggtctc agtataacaa
     6481 gagacgctgc aggcatgcga cgtcgggccc tctagaggat ccccgggtac cgcgaattca
     6541 attcggcgtt aattcagtac attaaaaacg tccgcaatgt gttattaagt tgtctaagcg
     6601 tcaatttgtt tacaccacaa tatatcctgc caccagccag ccaacagctc cccgaccggc
     6661 agctcggcac aaaatcacca ctcgatacag gcagcccatc agtccgggac ggcgtcagcg
     6721 ggagagccgt tgtaaggcgg cagactttgc tcatgttacc gatgctattc ggaagaacgg
     6781 caactaagct gccgggtttg aaacacggat gatctcgcgg agggtagcat gttgattgta
     6841 acgatgacag agcgttgctg cctgtgatcc agatcatgaa caataaaact gtctgcttac
     6901 ataaacagta atacaagggg tgttatgagc catattcaac gggaaacgtc ttgctctagg
     6961 ccgcgattaa attccaacat ggatgctgat ttatatgggt ataaatgggc tcgcgataat
     7021 gtcgggcaat caggtgcgac aatctatcga ttgtatggga agcccgatgc gccagagttg
     7081 tttctgaaac atggcaaagg tagcgttgcc aatgatgtta cagatgagat ggtcagacta
     7141 aactggctga cggaatttat gcctcttccg accatcaagc attttatccg tactcctgat
     7201 gatgcatggt tactcaccac tgcgatcccc gggaaaacag cattccaggt attagaagaa
     7261 tatcctgatt caggtgaaaa tattgttgat gcgctggcag tgttcctgcg ccggttgcat
     7321 tcgattcctg tttgtaattg tccttttaac agcgatcgcg tatttcggct cgctcaggcg
     7381 caatcacgaa tgaataacgg tttggttgat gcgagtgatt ttgatgacga gcgtaatggc
     7441 tggcctgttg aacaagtctg gaaagaaatg cataaacttt tgccattctc accggattca
     7501 gtcgtcactc atggtgattt ctcacttgat aaccttattt ttgacgaggg gaaattaata
     7561 ggttgtattg atgttggacg agtcggaatc gcagaccgat accaggatct tgccatccta
     7621 tggaactgcc tcggtgagtt ttctccttca ttacagaaac ggctttttca aaaatatggt
     7681 attgataatc ctgatatgaa taaattgcag tttcatttga tgctcgatga gtttttctaa
     7741 cagcggcgga ggaactcttt gatccggttc ctgaacagga tctatttgag gcgctaaatg
     7801 aaaccttaac gctatggaac tcgccgcccg actgggctgg cgatgagcga aatgtagtgc
     7861 ttacgttgtc ccgcatttgg tacagcgcag taaccggcaa aatcgcgccg aaggatgtcg
     7921 ctgccgactg ggcaatggag cgcctgccgg cccagtatca gcccgtcata cttgaagcta
     7981 gacaggctta tcttggacaa gaagaagatc gcttggcctc gcgcgcagat cagttggaag
     8041 aatttgtcca ctacgtgaaa ggcgagatca ccaaggtagt cggcaaataa tgtctagcta
     8101 gaaattcgtt caagccgacg ccgcttcgcg gcgcggctta actcaagcgt tagatgcact
     8161 aagcacataa ttgctcacag ccaaactatc aggtcaagtc tgcttttatt atttttaagc
     8221 gtgcataata agccctacac aaattgggag atatatcatg catgaccaaa atcccttaac
     8281 gtgagttttc gttccactga gcgtcagacc ccgtagaaaa gatcaaagga tcttcttgag
     8341 atcctttttt tctgcgcgta atctgctgct tgcaaac
//
