# Supplementary material for: MultiGreen: A multiplexing architecture for GreenGate cloning
Source: PLoS One. 2024 Sep 18;19(9):e0306008. doi: 10.1371/journal.pone.0306008 (PMC11410190; doi:10.1371/journal.pone.0306008)
Supplement: S1 Table — (XLSX) [file pone.0306008.s004.xlsx]

## Sheet: Sheet1
S1 Table: List of oligos used in this study
Sequence ID	Primers (5' → 3')	Description
AG2-KanR-F	CGTATGCGCTCACGCAACTGGATGAGCCATATTCAACGG	Forward gibson primer for amplifying KanR gene to produce pGGPK-AG2
AG2-KanR-R	AAAGAGTTCCTCCGCCGCTGTTAGAAAAACTCATCGAGC	Reverse gibson primer for amplifying KanR gene to produce pGGPK-AG2
BiobrickPre HG F	AGAAGTGAAGCTTGGTCTCATAGGACCTAGAGACGGAATTCGCGGCCGCTTCTAGAG	Forward gibson primer for amplifying biobrick chromoprotein cassettes for the MultiGreen 1.0 HG multiplexer modules
BiobrickSuf HG R	AGGGCGAGAATTCGGTCTCAATACATACAGAGACGCTGCAGCGGCCGCTACTAGTA	Reverse gibson primer for amplifying biobrick chromoprotein cassettes for the MultiGreen 1.0 HG multiplexer modules
ccdb Esp3I bnd	GAGAATATGTTTTTCGTTTCAGCCAATCCCTGG	Single stranded oligo for inctivating the Esp3i site within the CmR gene
ccdb_Esp3Idom_F	GATTGGCTGAGACTAAAAACATATTCTCAATAAACCCTTTAG	Forward gibson primer for inactivating the Esp3I 3' to pVS1 within the chloramphenicol resistance gene
ccdb_Esp3Idom_R	GAGAATATGTTTTTAGTCTCAGCCAATCCCTG	Reverse gibson primer for inactivating the Esp3I 3' to pVS1 within the chloramphenicol resistance gene
CD_RUBY_F	ATGGATCATGCGACCCTC	Forward gibson primer for generating Level 0 CYP76AD1 CD entry vector
CYP76AD1_R	AGGGCGAGAATTCGGTCTCACTGAGTAGCGCGGAATCGGGATG	Reverse gibson primer for generating Level 0 CYP76AD1 CD entry vector
DODA_CD_F	AGAAGTGAAGCTTGGTCTCAGGCTCCATGAAGATGATGAACGGCGAGG	Forward gibson primer for generating Level 0 DODA CD entry vector
DODA_CD_R	AGGGCGAGAATTCGGTCTCACTGAGGCGGAGGTGAACTTGTAGG	Reverse gibson primer for generating Level 0 DODA CD entry vector
FH ccdb F	AGAAGTGAAGCTTGGTCTCAACTACCGGATCCAGTGCTAACA	Forward gibson primer for amplifying ccdB cassette for the MultiGreen 1.0 FH entry vector
FH ccdb R	AGGGCGAGAATTCGGTCTCACCTAGGTACCACCAGTGTTGTG	Reverse gibson primer for amplifying ccdB cassette for the MultiGreen 1.0 FH entry vector
FH dummy F	AGAAGTGAAGCTTGGTCTCAACTAAGTTGGCATGAAGCTACTATATA	Sense oligo for creating an FH filler module
FH dummy R	AGGGCGAGAATTCGGTCTCACCTAATGCTTCTATATAGTAGCTTCAT	Antisense oligo for creating an FH filler module
FRG1_fwd	GCGTATTTCGGCTCGCTCAGGCGCAATC	Forward gibson primer for inactivating the Esp3I site within the kanamycin resistance gene
FRG1_rev	CTCCCGGAGCCGGTCACAGCTTGTCTGTAAG	Reverse gibson primer for inactivating the Esp3I 3' to pVS1 within pGGP-AG based vecors
FRG2_fwd	GCTGTGACCGGCTCCGGGAGCTGCATGT	Forward gibson primer for inactivating the Esp3I 3' to pVS1 within pGGP-AG based vecors
FRG2_rev	CGCGCACGTATCAACCGTGCGGCTGCAT	Reverse gibson primer for inactivating the Esp3I 5' to pVS1 within pGGP-AG based vecors
FRG3_fwd	GCACGGTTGATACGTGCGCGGGCGGCTC	Forward gibson primer for inactivating the Esp3I 5' to pVS1 within pGGP-AG based vecors
FRG3_rev	CTGAGCGAGCCGAAATACGCGATCGCTGTTAAAAGGACAATTACAAACAGG	Reverse gibson primer for inactivating the Esp3I site within the kanamycin resistance gene
GT_CD_F	AGAAGTGAAGCTTGGTCTCAGGCTCCATGACCGCCATCAAGATGAACAC	Forward gibson primer for generating Level 0 glucosyltransferase CD entry vector
GT_CD_R	AGGGCGAGAATTCGGTCTCACTGACTGGAGGCTTGGCTCAAGTTTG	Reverse gibson primer for generating Level 0 glucosyltransferase CD entry vector
HG ccdb F	AGAAGTGAAGCTTGGTCTCATAGGCCGGATCCAGTGCTAACA	Forward gibson primer for amplifying ccdB cassette for the MultiGreen 1.0 HG entry vector
HG ccdb R	AGGGCGAGAATTCGGTCTCAATACGGTACCACCAGTGTTGTG	Reverse gibson primer for amplifying ccdB cassette for the MultiGreen 1.0 HG entry vector
HG dummy F	AGAAGTGAAGCTTGGTCTCATAGGACCTAGAGACGAGTCGAGGACGTGCCAGCTCAAC	Sense oligo for creating an HG filler module
HG dummy R	AGGGCGAGAATTCGGTCTCAATACATACAGAGACGGCCACTCGTTGAGCTGGCACGTC	Antisense oligo for creating an HG filler module
MG_adapter_A_F	AGAAGTGAAGCTTGGTCTCAACCTCCTTCATCCTTATCGAAGCTTGCTGCCAATG	Sense gibson primer containing the A overhang for bridge module generation
MG_adapter_B_F	AGAAGTGAAGCTTGGTCTCAAACACCTTCATCCTTATCGAAGCTTGCTGCCAATG	Sense gibson primer containing the B overhang for bridge module generation
MG_adapter_C_F	AGAAGTGAAGCTTGGTCTCAGGCTCCTTCATCCTTATCGAAGCTTGCTGCCAATG	Sense gibson primer containing the C overhang for bridge module generation
MG_adapter_C_R	AGGGCGAGAATTCGGTCTCAAGCCGCAATAATCCTAATCATTGGCAGCAAGCTTC	Antisense gibson primer containing the C overhang for bridge module generation
MG_adapter_B_R	AGGGCGAGAATTCGGTCTCATGTTGCAATAATCCTAATCATTGGCAGCAAGCTTC	Antisense gibson primer containing the B overhang for bridge module generation
MG_adapter_D_F	AGAAGTGAAGCTTGGTCTCATCAGCCTTCATCCTTATCGAAGCTTGCTGCCAATG	Sense gibson primer containing the D overhang for bridge module generation
MG_adapter_D_R	AGGGCGAGAATTCGGTCTCACTGAGCAATAATCCTAATCATTGGCAGCAAGCTTC	Antisense gibson primer containing the D overhang for bridge module generation
MG_adapter_E_F	AGAAGTGAAGCTTGGTCTCACTGCCCTTCATCCTTATCGAAGCTTGCTGCCAATG	Sense gibson primer containing the E overhang for bridge module generation
MG_adapter_E_R	AGGGCGAGAATTCGGTCTCAGCAGGCAATAATCCTAATCATTGGCAGCAAGCTTC	Antisense gibson primer containing the E overhang for bridge module generation
MG_adapter_F_R	AGGGCGAGAATTCGGTCTCATAGTGCAATAATCCTAATCATTGGCAGCAAGCTTC	Antisense gibson primer containing the F overhang for bridge module generation
MG_adapter_F_F	AGAAGTGAAGCTTGGTCTCAACTACCTTCATCCTTATCGAAGCTTGCTGCCAATG	Sense gibson primer containing the F overhang for bridge module generation
MG_adapter_G_R	AGGGCGAGAATTCGGTCTCAATACGCAATAATCCTAATCATTGGCAGCAAGCTTC	Antisense gibson primer containing the F overhang for bridge module generation
MG2_AB_DV_F	ATCTGATCCAAGCTCAAGCTAAGCTTCGTCTCAACCTTGAGACCGTCGACTTATATTCC	Forward gibson primer for generating the BsaI/Esp3I insert for MultiGreen AB intermediary vectors
MG2_AB_DV_R	AGGGCCCGACGTCGCATGCCTGCAGCGTCTCTTGTTATACTGAGACCGCGGCCGCATTAG	Reverse gibson primer for generating the BsaI/Esp3I insert for MultiGreen AB intermediary vectors
MG2_BC_DV_F	CTCAAGCTAAGCTTCGTCTCAAACAACCTTGAGACCGTCGACTTATATTCCCCA	Forward gibson primer for generating the BsaI/Esp3I insert for MultiGreen BC intermediary vectors
MG2_BC_DV_R	GACGTCGCATGCCTGCAGCGTCTCTAGCCATACTGAGACCGCGGCCGCATTAGG	Reverse gibson primer for generating the BsaI/Esp3I insert for MultiGreen BC intermediary vectors
MG2_CD_DV_F	CTCAAGCTAAGCTTCGTCTCAGGCTACCTTGAGACCGTCGACTTATATTCCCCA	Forward gibson primer for generating the BsaI/Esp3I insert for MultiGreen CD intermediary vectors
MG2_CD_DV_R	GACGTCGCATGCCTGCAGCGTCTCTCTGAGGATACTGAGACCGCGGCCGCATTAGG	Reverse gibson primer for generating the BsaI/Esp3I insert for MultiGreen CD intermediary vectors
MG2_DE_DV_F	CTCAAGCTAAGCTTCGTCTCATCAGCTACCTTGAGACCGTCGACTTATATTCCCCA	Forward gibson primer for generating the BsaI/Esp3I insert for MultiGreen DE intermediary vectors
MG2_DE_DV_R	GACGTCGCATGCCTGCAGCGTCTCTGCAGTTAATACTGAGACCGCGGCCGCATTAGG	Reverse gibson primer for generating the BsaI/Esp3I insert for MultiGreen DE intermediary vectors
MG2_EF_DV_F	CTCAAGCTAAGCTTCGTCTCACTGCACCTTGAGACCGTCGACTTATATTCCCCA	Forward gibson primer for generating the BsaI/Esp3I insert for MultiGreen EF intermediary vectors
MG2_EF_DV_R	GACGTCGCATGCCTGCAGCGTCTCTTAGTATACTGAGACCGCGGCCGCATTAGG	Reverse gibson primer for generating the BsaI/Esp3I insert for MultiGreen EF intermediary vectors
MG2_FG_DV_F	CTCAAGCTAAGCTTCGTCTCAACTAACCTTGAGACCGTCGACTTATATTCCCCA	Forward gibson primer for generating the BsaI/Esp3I insert for MultiGreen FG intermediary vectors
MG2_FG_DV_R	GACGTCGCATGCCTGCAGCGTCTCTATACTGAGACCGCGGCCGCATTAGG	Reverse gibson primer for generating the BsaI/Esp3I insert for MultiGreen FG intermediary vectors
PJ_GLPT_AC_F	AGAAGTGAAGCTTGGTCTCAACCTTTGACAGCTAGCTCAGTCCTAGGTATAATGCTAGCGCAGACCGAAAGTGAAACGTGATTTC	Forward gibson primer for generating Level 0 PJ23119::GLPT AC entry vector
PJ_GLPT_AC_R	AGGGCGAGAATTCGGTCTCAAGCCTTTCTCCTCTTTCTCTAGTAGCTAAG	Reverse gibson primer for generating Level 0 PJ23119::GLPT AC entry vector
PJ-GLPT-ATG-AC_R	GCGAGAATTCGGTCTCAAGCCCATTTTCTCCTCTTTCTCTAGTAGCTAAG	Single stranded oligo for generating a GreenGate level 0 AC entry vector containing the PJ23119::pGLPT promoter with an added met-gly-ser within the module
PJ23100_B0030_oligo	AGAAGTGAAGCTTGGTCTCAACCTTTGACGGCTAGCTCAGTCCTAGGTACAGTGCTAGCTACTAGAGATTAAAGAGGAGAAATGGCTTGAGACCGAATTCTCGCCCT	Single stranded oligo for generating a GreenGate level 0 AC entry vector containing the PJ23100::B0030 promoter
PJ23100:B0030--ATG_oligo	GTGAAGCTTGGTCTCAACCTTTGACGGCTAGCTCAGTCCTAGGTACAGTGCTAGCTACTAGAGATTAAAGAGGAGAAAGAGTCCCATGGGCTTGAGACCGAATTCTCGCCCTA	Single stranded oligo for generating a GreenGate level 0 AC entry vector containing the PJ23100::B0030 promoter with an added met-gly-ser within the module
rrnbT1_DF	AAGTGAAGCTTGGTCTCATCAGCTTAATAGAGCTCAGGACATCAAATAAAACGAAAGGCTCAGTCGAAAGACTGGGCCTTTCGTTTTATCTGTTGTTTAACTATGAGACCGAATTCTCGC	Single stranded oligo for generating a GreenGate level 0 DF entry vector containing the bacterioiphage T1 rrnB terminator
VioA_CD_F	AGAAGTGAAGCTTGGTCTCAGGCTCCATGAAACATTCTTCCGATATCTGCATTG	Forward gibson primer for generating Level 0 vioA CD entry vector
VioA_CD_R	AGGGCGAGAATTCGGTCTCACTGACGCGGCGATACGCTGC	Reverse gibson primer for generating Level 0 vioA CD entry vector
VioB_CD_F	AGAAGTGAAGCTTGGTCTCAGGCTCCATGAGCATTCTGGATTTCCCG	Forward gibson primer for generating Level 0 vioB CD entry vector
VioB_CD_R	AGGGCGAGAATTCGGTCTCACTGAGGCCTCGCGGCTCAG	Reverse gibson primer for generating Level 0 vioB CD entry vector
vioD_CD_F	AGAAGTGAAGCTTGGTCTCAGGCTCCATGAAAATCTTGGTTATCGGTGCTG	Forward gibson primer for generating Level 0 vioD CD entry vector
vioD_CD_R	AGGGCGAGAATTCGGTCTCACTGATCTTTGCAAAGCGTATCTCAAGTTTTG	Reverse gibson primer for generating Level 0 vioD CD entry vector
vioE_CD_F	AGAAGTGAAGCTTGGTCTCAGGCTCCATGGAGAACCGTGAGCCAC	Forward gibson primer for generating Level 0 vioE CD entry vector
vioE_CD_R	AGGGCGAGAATTCGGTCTCACTGAGCGCTTGGCCGCGAAAAC	Reverse gibson primer for generating Level 0 vioE CD entry vector
GmUbi_AB_F	AGAAGTGAAGCTTGGTCTCAACCTGGCTTATCCGAATGGAAATTGG	Forward gibson primer for generating Level 0 GmUbi AB entry vector
GmUbi_AB_R	AGGGCGAGAATTCGGTCTCATGTTCTGTCGAGTCAACAATCACAGA	Reverse gibson primer for generating Level 0 GmUbi AB entry vector
StPinII_EF_F	AGAAGTGAAGCTTGGTCTCACTGCCCCTAGACTTGTCCATCTTC	Forward gibson primer for generating Level 0 StPinII erminator EF entry vector
StPinII_EF_R	AGGGCGAGAATTCGGTCTCATAGTCCAATAATTAGCAAAACACACCTAG	Reverse gibson primer for generating Level 0 StPinII terminator EF entry vector
