# Supplementary material for: MultiGreen: A multiplexing architecture for GreenGate cloning
Source: PLoS One. 2024 Sep 18;19(9):e0306008. doi: 10.1371/journal.pone.0306008 (PMC11410190; doi:10.1371/journal.pone.0306008)
Supplement: S2 Table — (XLSX) [file pone.0306008.s005.xlsx]

## Sheet: Sheet1
S2 Table: List of assemblies and level 0 components used in MultiGreen validation experiments
Shorthand	Verbose	Level	Description
	pGG-A-GmUbi3LP-B	0	GmUbi promoter 3 long from Glycine max in a GreenGate AB entry vector
	pGG-A-StPinIIT-B	0	StPinII terminator from Solanum tuberosum in a GreenGate EF entry vector
pVP213	pGG-A-PJ23100:B0030-C	0	PJ23100:B0030 bacterial promoter in a Greengate AC entry vector
pVP214	pGG-C-CYP76AD1-D	0	First gene of the RUBY reporter GreenGate CD entry vector
pVP215	pGG-C-DODA-D	0	Second gene of the RUBY reporter GreenGate CD entry vector
pVP216	pGG-C-GT-D	0	Third gene of the RUBY reporter GreenGate CD entry vector
pVP217	pGG-A-PJ23119:PGLPT-C	0	PJ23119:PGLPT bacterial promoter in a Greengate AC entry vector
pVP218	pGG-C-vioA-D	0	vioA gene from Chromobacterium violaceum in a GreenGate CD entry vector
pVP219	pGG-C-vioB-D	0	vioB gene from Chromobacterium violaceum in a GreenGate CD entry vector
pVP220	pGG-C-vioC-D	0	vioC gene from Chromobacterium violaceum in a GreenGate CD entry vector
pVP221	pGG-C-vioD-D	0	vioD gene from Chromobacterium violaceum in a GreenGate CD entry vector
pVP222	pGG-C-vioE-D	0	vioE gene from Chromobacterium violaceum in a GreenGate CD entry vector
pVP223	pGG-D-rrnbT1-F	0	Bacteriophage T1 rrnB terminator in a GreenGate DF entry vector
pVP239	pMG2.0-A-GmUbi3L:CYP76AD1:StPinII-B	1	First gene of the RUBY reporter independently driven by GmUbi3L promoter and StPinII terminator in a MultiGreen 2.0 AB intermediary vector
pVP240	pMG2.0-B-GmUbi3L:DODA:StPinII-C	1	Second gene of the RUBY reporter independently driven by GmUbi3L promoter and StPinII terminator in a MultiGreen 2.0 BC intermediary vector
pVP241	pMG2.0-C-GmUbi3L:GT:StPinII-D	1	Third gene of the RUBY reporter independently driven by GmUbi3L promoter and StPinII terminator in a MultiGreen 2.0 CD intermediary vector
pVP250	pMG2.0-A-PJ23100:B0030:vioA:rrnb1-B	1	pVP213 promoter and pVP223 terminator modules diriving bacterial expression of vioA from Chromobacterium violaceum
pVP251	pMG2.0-B-PJ23100:B0030:vioB:rrnb1-C	1	pVP213 promoter and pVP223 terminator modules diriving bacterial expression of vioB from Chromobacterium violaceum
pVP252	pMG2.0-C-PJ23100:B0030:vioC:rrnb1-D	1	pVP213 promoter and pVP223 terminator modules diriving bacterial expression of vioC from Chromobacterium violaceum
pVP253	pMG2.0-D-PJ23100:B0030:vioD:rrnb1-E	1	pVP213 promoter and pVP223 terminator modules diriving bacterial expression of vioD from Chromobacterium violaceum
pVP254	pMG2.0-E-PJ23100:B0030:vioE:rrnb1-F	1	pVP213 promoter and pVP223 terminator modules diriving bacterial expression of vioE from Chromobacterium violaceum
pVP255	pGmUbi:RUBY-BD	2	Level 2 assembly of deconstructed RUBY reporter for plant expression
pVP268	pMG2.0-B-PJ23119:PGLPT:vioB:rrnb1-C	1	pVP217 promoter and pVP223 terminator modules diriving bacterial expression of vioB from Chromobacterium violaceum in a MultiGreen 2.0 BC intermediary vector
pVP269	pMG2.0-C-PJ23119:PGLPT:vioC:rrnb1-D	1	pVP217 promoter and pVP223 terminator modules diriving bacterial expression of vioC from Chromobacterium violaceum in a MultiGreen 2.0 CD intermediary vector
pVP271	pMG2.0-E-PJ23119:PGLPT:vioE:rrnb1-F	1	pVP217 promoter and pVP223 terminator modules diriving bacterial expression of vioE from Chromobacterium violaceum in a MultiGreen 2.0 EF intermediary vector
pVP272	pMG2.0-F-PJ23119:PGLPT:gfp:rrnb1-G	1	pVP217 promoter and pVP223 terminator modules diriving bacterial expression of eGFP in a MultiGreen 2.0 FG intermediary vector
pVP275	pGG-A-PJ23119:PGLPT--ATG--C	0	GreenGate level 0 AC entry vector containing the PJ23119::pGLPT promoter with an added met-gly-ser within the module
pVP276	pGG-A-PJ23100:B0030--ATG--C	0	GreenGate level 0 AC entry vector containing the PJ23100::B0030 promoter with an added met-gly-ser within the module
pVP284	pMG2.0-F-PJ23100:B0030:gfp:rrnb1-G	1	pVP213 promoter and pVP223 terminator modules diriving bacterial expression of eGFP in a MultiGreen 2.0 FG intermediary vector
pVP285	pMG2.0-F-PJ23119:PGLPT--ATG:gfp:rrnb1-G	1	pVP275 promoter and pVP223 terminator modules diriving bacterial expression of eGFP in a MultiGreen 2.0 FG intermediary vector
pVP286	pMG2.0-F-PJ23100:B0030--ATG:gfp:rrnb1-G	1	pVP276 promoter and pVP223 terminator modules diriving bacterial expression of eGFP in a MultiGreen 2.0 FG intermediary vector
pVP290	pvioABDE-BD-weakAD	2	Level 2 assembly of the partial violacein operon for production of protoviolaceinate in bacteria
