# Supplementary material for: MultiGreen: A multiplexing architecture for GreenGate cloning
Source: PLoS One. 2024 Sep 18;19(9):e0306008. doi: 10.1371/journal.pone.0306008 (PMC11410190; doi:10.1371/journal.pone.0306008)
Supplement: S3 Table — (XLSX) [file pone.0306008.s006.xlsx]

## Sheet: Sheet1
S3 Table: Misassemblies of the protoviolaceinate biosynthesis plasmid
	Genes Concatenated
Colony	vioA	vioB	vioD	vioE	eGFP
1			✓	✓	✓
2					✓
3					✓
